# Supplementary material for: Overlapping genes connect rheumatoid arthritis and head and neck cancer: coincidence or shared immune pathophysiology?
Source: Front Med (Lausanne). 2025 Jun 18;12:1578016. doi: 10.3389/fmed.2025.1578016 (PMC12213867; doi:10.3389/fmed.2025.1578016)
Supplement: Supplementary Table 1 — Shared genes between RA and OSCC at different significance thresholds, including overlap statistics (number of overlapping genes, odds ratios, and p-values). [file Table_1.xlsx]

## Sheet: Supplementary Table1
sourceFileName	targetFileName	nRef4Source	nRef4Target	nSource	nTarget	nOverlap	nTotal	PvalueThreshName	PvalueThresh	odds_ratio	p_value
Oral Squamous Cell Carcinoma	Rheumatoid Arthritis	1023	1997	198	224	13	19924	q-value1	0.01	6.5	4e-07
Oral Squamous Cell Carcinoma	Rheumatoid Arthritis	18320	13555	5836	3697	2499	19924	q-value1	1	8.06	0
	MT1H
	EP400
	SMAD9
	ZNF418
	YTHDF1
	RNF150
	DMTN
	HINFP
	ADH6
	ARID1B
	TNNC1
	ERN1
	HOXD1
	NCOA7
	OLFM1
	RHBDF1
	TIMM23
	NSG1
	UBE4B
	MALSU1
	LAMTOR5
	XIAP
	NEK1
	FOXE1
	IL23R
	MAML2
	DDIT3
	CCL23
	PPP2R2B
	TM9SF4
	TNNI3
	TTC21A
	IL12B
	CDK15
	ATF7
	ING3
	MYCNUT
	OSMR
	USP9X
	TMEM9
	MIR32
	RNF38
	SNRPA1
	ZNF595
	CYP2D6
	FOLR2
	RACGAP1
	MIR637
	FDCSP
	FOXK2
	ASPN
	TKTL1
	TSHZ2
	AATF
	ADORA1
	NRSN2
	LAMA1
	PRRC1
	MIR147A
	PLAC1
	CDKN2A
	LRP2
	SRPX2
	RRM1
	HOXB6
	ALPP
	NLRX1
	BRD2
	AMACR
	MTBP
	NANOS1
	FTO
	POLH
	BCL2L1
	E2F3
	ERGIC2
	SLC6A20
	FOLH1
	KIF26B
	TF
	RBM4
	RRAS2
	MIR125B2
	ABCD4
	IL2
	SLC22A3
	ADAM28
	CYSLTR2
	SZT2
	STK11
	CEACAM19
	NCSTN
	APEX1
	FGF9
	MAGEC3
	ENO1
	PTPN1
	IL1RL1
	EDIL3
	HFE
	RPS23
	MPP3
	NLK
	INPP4A
	NRG1
	SPOCK1
	HEY1
	TXN
	LPIN1
	BUB1B
	NTM
	IL1A
	RRAGA
	PLA2G4E
	CLIC1
	NOX5
	PSMD14
	ISCA2
	MNDA
	SIRT4
	CDK5R1
	HOXA9
	PYGM
	CCR1
	IL36RN
	MIR15B
	SHROOM2
	CCDC60
	HSPA1L
	OXER1
	XPA
	JAK1
	EPGN
	ZNF71
	BCL6
	RBM3
	MMP20
	XPR1
	CST7
	MCC
	HUS1B
	VWF
	ITGAE
	GSDME
	ANGPT1
	CDKN2A-DT
	RAB7A
	MITF
	RARRES2
	PROM1
	IRF2BP2
	MSN
	TEK
	BRIP1
	GTF2H5
	HIC2
	NHSL1
	PCIF1
	DHPS
	NPTX1
	SEMA3C
	ZBTB2
	LSAMP-AS1
	MRTFA
	PRSS3
	SCAT8
	CDK2
	CHUK
	HERC5
	TEAD3
	PTGDR2
	MIR10B
	CD86
	RAD21
	FCGR2B
	MYCN
	PDE5A
	POT1
	KCNH2
	MYH10
	SAA1
	IL9
	RRAS
	MIR99A
	KDM5D
	FBXL5
	PJA1
	MIR1291
	SPARCL1
	FOSL1
	TMSB10
	NMB
	TUBB
	PIGT
	SPEG
	MIR134
	CHCHD2
	IFITM2
	OSTM1
	TPP2
	ANKH
	MDC1
	PARP2
	CTDSP2
	HOXD11
	NDUFS4
	PIK3CA
	KCNH1
	TUB
	NINL
	FGF19
	FAT4
	CALCA
	GSTO1
	DLX1
	LINC00313
	AHNAK
	HOXA10
	COX4I2
	MIR221
	FZD7
	MIR27B
	DHCR24
	ARNT
	WRAP53
	MAP3K1
	TBX1
	WIF1
	ARTN
	MAPRE1
	SYT12
	CCNA2
	MIR744
	NOC2L
	MIR663B
	BMP10
	NEO1
	URGCP
	FANCD2
	TAT
	RFC4
	TRIM41
	DNMT1
	MMP13
	BMAL1
	SBNO2
	ELOVL4
	MIR608
	IL6R
	LSS
	L1CAM
	FASLG
	VDR
	HOPX
	NT5E
	DYNLRB1
	UQCRH
	PROCR
	TPD52
	ISG15
	CHKA
	P4HA1
	SNORD14C
	CBL
	KRTAP10-1
	MIR629
	SPRY4
	MT1M
	EPO
	RGS10
	PPM1B
	SRRM2
	RYR1
	SKP2
	CIP2A
	MAP3K14
	RAB6A
	ERBB4
	FGF6
	SMYD3
	PPP1R3C
	WWC1
	KLK5
	MCM3AP
	UPRT
	DOK3
	SALL3
	LOXL1-AS1
	FJX1
	DTNBP1
	NPY4R
	YBX2
	ADH1B
	BCKDK
	IRF1
	NTSR1
	TBX18
	REL
	JAM2
	RECQL4
	ELL2
	BEND4
	KLF5
	SAA2
	MGAM
	TMEM184B
	BCL9
	CNTN1
	MYO1F
	CLDN18
	BUB3
	F12
	PHF1
	NECTIN4
	ST7
	NOVA1
	MTFR2
	BMI1
	ALDH2
	CASZ1
	ZAP70
	PRX
	NOS1AP
	ACTG2
	PON2
	HTR1D
	EED
	OAS2
	LY6G6C
	CAMK2N1
	LY96
	ADAMTSL4
	TPRG1
	TPO
	VEGFD
	CSNK2A1
	COL4A2
	GLO1
	FABP3
	CCR5
	P2RX3
	KSR1
	LACTB2
	NAT10
	PBK
	RPS15A
	XRCC6
	SLC16A1-AS1
	SDHD
	MTCH1
	FDFT1
	HECTD1
	IS2
	TPCN2
	MIR495
	CTNNA2
	FBLN5
	PITX2
	RORC
	SPAG16
	TRIM14
	RAD17
	LRIG3
	ITGA9
	KCNK9
	FOXO4
	TDRD5
	BMP6
	TNFSF12
	PLOD2
	TET1
	SSX4
	OAS3
	HES7
	ITPR1
	XPO1
	MIR21
	PRB1
	FBXW7
	MAGI2-AS3
	MIR936
	CALML5
	NDUFA4
	MIR377
	PSMA1
	FASN
	AURKB
	MIR708
	KLHL40
	GNAS
	MIR431
	MALAT1
	PCDH10
	RPN2
	RNF111
	TP73-AS1
	KYAT1
	BICD2
	ARHGAP6
	MUC19
	OVOL1
	TGFB1
	CYP26B1
	PLGRKT
	S1PR3
	PDIA3
	GAPDHS
	MARCHF8
	HSPA5
	NLRP2
	PGR
	DYNC1I1
	SYT1
	ATXN7
	CDK5
	ATG14
	CUL9
	DSG3
	SLA2
	FERMT2
	MIR183
	PLCE1
	AMFR
	PRB2
	F2RL1
	DKK1
	SERPINA1
	MIR31HG
	SIL1
	STK33
	HSP90AA1
	PTHLH
	MDH1
	POLN
	MIR196B
	DIAPH2
	MIR100
	RPS9
	ADM
	FMNL1
	LAMP1
	RPL11
	EVA1C
	THBD
	CAPN10
	S100A14
	KEAP1
	ZFAND4
	FGFBP1
	MIR940
	NFU1
	MIR192
	EIF6
	AVP
	PREPL
	BIRC2
	PTPN22
	MIR19A
	RNF125
	IL20RB
	KPNA1
	SEPTIN2
	MAP3K5
	NSUN3
	SBSN
	LGALS4
	BMS1
	ZBTB47
	STIM2
	ELF4
	MIR196A2
	DPP9
	IFFO2
	MIR22HG
	NCOR2
	RASSF3
	NEU3
	LINC02147
	ISCU
	MIR210
	MIR655
	CD1C
	PSMD10
	SFTPB
	TNC
	AMN
	MRC2
	SOD1
	TSG101
	PTPN2
	CD300C
	DSTYK
	CD3G
	PIGG
	ADH4
	PITX1
	MASTL
	CRABP1
	CEP135
	IL17RB
	COPS4
	MIR137HG
	CSTB
	GABARAP
	OPA3
	RALGAPA2
	MMP21
	AK2
	GPX7
	ELAVL1
	STIL
	CPA4
	CLTB
	MIR302B
	CDC37
	SEMA5A
	MUC12
	ATXN3
	MIR338
	MEMO1
	NRIP1
	FGF10
	ULK1
	NFKB2
	EIF4A1
	MOSPD2
	ZNF333
	PAK1
	SPINK6
	TNFSF14
	CLCN1
	GMPS
	MAP3K13
	WDR5
	PPP1R18
	MAT2A
	PGF
	ANXA3
	ZNF570
	CHD1
	ACVRL1
	PISD
	BAX
	RNF212
	NUMA1
	MST1
	FCGR2A
	APLNR
	SGCZ
	KIF18A
	HOXA13
	ECT2
	CCT5
	TJP2
	SHMT1
	FUS
	NDRG2
	SPINK9
	KRT78
	KREMEN1
	TFEB
	COL8A1
	CCN5
	HADHB
	IKBKG
	AIFM1
	CCDC170
	SYPL1
	PPP1R14C
	NMD3
	PRKD3
	CD109
	NCL
	ABCA1
	OGT
	CCT4
	CSPG4
	JMJD6
	DOK1
	CSMD1
	EDA2R
	MAPK7
	ENAH
	RIGI
	PTOV1
	U2AF1
	GPC2
	FLT3
	SNX2
	ARRB1
	MGP
	RTCB
	ACSL4
	ALOXE3
	GTF2H4
	LCE3E
	TP53I3
	BTG2
	INSR
	LMO2
	SPRR2B
	DEK
	SOX18
	CD151
	SOCS5
	MIPOL1
	DOCK10
	MGAT5
	LINC00461
	SPIB
	NDUFB3
	HEXB
	NFKBIA
	PTCSC3
	ENDOG
	TNFSF10
	PTPRZ1
	RIPK2
	SIPA1
	ANXA5
	KCTD15
	PRKAA1
	UGT1A1
	ASPM
	MIR206
	KRT19
	TMC5
	SDC2
	UBD
	CD200
	CD48
	NFATC3
	NTRK3
	ROBO2
	TRADD
	USP4
	USP22
	ERCC6
	DHFR
	HMGA1
	IL2RA
	OAT
	EIF3E
	DIRC3
	GIMAP4
	NFIX
	LARGE1
	IRAIN
	CA6
	ABCF2
	MYCL
	RHOA
	EBI3
	ATF6
	MAGEA6
	LRP1-AS
	ISYNA1
	UBE2T
	IGF2BP1
	IL2RB
	CA8
	FUT3
	OLA1
	LTBP3
	USP13
	ABCC6
	ZNF185
	CTDP1
	BCAM
	ALKBH1
	MUC5B
	DLG1
	OLFM4
	KCTD12
	CHRNA6
	NPY2R
	PIN1
	TRIP12
	MICU1
	CARM1
	CACNA1E
	CD3D
	SFRP1
	MDM2
	SLC24A4
	MAGI1
	MIR524
	TSHZ1
	CGB5
	SUZ12
	HOXA1
	GREM1
	TGFA
	BPIFB1
	CD79B
	NLGN1
	PRB4
	MIR4649
	MFAP5
	DDR2
	C8orf34
	LMNB2
	IGH
	RALGAPB
	BRD7
	CBY1
	HAP1
	PDLIM5
	DLX3
	PTPN18
	ZNF521
	HAVCR2
	ERP29
	MIR575
	SKA3
	CA9
	FEZ1
	LATS2
	GATA5
	SIRPA
	PTPN13
	ZNF148
	CCNB3
	PDE3A
	COL2A1
	EFEMP2
	HAGLROS
	ESM1
	MIR3651
	CYP2E1
	RXRA
	BCL9L
	PAK4
	TMPRSS11D
	RUNX1
	FOXO3
	LRRK2
	LAMB4
	FBP1
	DNAJB11
	NFATC2
	PTGES
	MRGBP
	ELAVL2
	MIR639
	CREB3L2
	IL2RG
	PHYH
	SDR16C5
	CDH3
	KLK10
	SOCS4
	MPDU1
	YTHDF3
	S100A1
	PHB1
	NFYB
	TRPC5
	MIR199B
	ANKRD46
	BEST1
	GPR15
	ARHGAP4
	MDK
	CAPRIN2
	SYN2
	PCYT1A
	HTN3
	PCSK9
	BCAS3
	EIF3C
	HLA-DRB4
	LINC00958
	KIF3B
	SPI1
	NEK7
	PARP14
	DNTTIP1
	PYGB
	PDGFB
	CFD
	NELL1
	STAT1
	SAGE1
	SETD3
	FOXO1
	MYHAS
	HIP1
	TNFRSF13B
	RSPH9
	TRAF6
	BTBD1
	GPT
	LCP1
	CCNB2
	SLC22A2
	KIF14
	DSC3
	C1QBP
	CBX6
	MEF2A
	LGR6
	TPT1
	TFG
	MIR383
	MKI67
	MIR504
	GALT
	SLC39A14
	TRPS1
	CYP4B1
	PCDHA13
	HCP5
	HEY
	HOXA6
	CA3
	PXN
	CHRNA7
	HUWE1
	SMARCA1
	PLIN3
	TMEM237
	ST3GAL3
	HADH
	TMSB4X
	TEP1
	FGB
	GAP43
	SIRT6
	KIF18B
	SP1
	MMP16
	ABI3
	POLE2
	COPS5
	OASL
	RBP1
	GPC3
	FGF7
	ATP7B
	CHL1
	ENO2
	FOXD3-AS1
	BRD3
	PLAGL2
	FH
	UGT2B28
	GNL3
	ZNF677
	SERPINA3
	HSPA6
	ALK
	TIAM2
	MLANA
	MFN1
	ZCCHC14
	CENPV
	POU2F1
	RAD54B
	MFAP4
	ARID3B
	MIR449A
	GALC
	NAGA
	COPS2
	VPS9D1
	LINC01354
	SLC35C1
	COL6A1
	SLC26A4
	HOXA3
	CES1
	LINC00355
	MIR122
	UBR5
	NKX2-1
	P3H2
	DAAM1
	SSTR1
	GRM3
	JMJD8
	UGT2B7
	TACR3
	CDH15
	CCDC71L
	OPRPN
	DNMT3B
	SAR1A
	CCDC186
	PARK7
	IRAK1
	TWIST2
	KRAS
	MIR216B
	NKAIN2
	SLC13A4
	FOXD2
	CLCA2
	EYA4
	LIN28A
	TRPC6
	TCEA3
	PPP1R1A
	SKIL
	OTUB1
	MIR1179
	HSPA4
	C1R
	MTF1
	SETD2
	TACSTD2
	RAC1
	LINC00668
	BMP1
	KLK11
	GNA15
	CRNN
	HMOX1
	GLUL
	SUSD2
	TNRC6B
	SLC19A1
	GPC4
	AEBP1
	PDIA4
	TBXT
	IGFBP3
	TUBB4B
	RBM5-AS1
	CCN6
	ARHGAP36
	CDKN1C
	IDH1
	MIB1
	ARHGEF3
	SMARCA5
	CASP3
	MIR499A
	MPO
	CYP46A1
	HOXA-AS3
	ADH7
	LCLAT1
	NR4A1
	CAMSAP1
	DNAH17
	KIAA0825
	E2F7
	ABCB4
	CLASRP
	DIRAS2
	MAGEA2
	PTP4A1
	OLR1
	TOP2A
	FAM30A
	CDH13
	CEBPD
	ACTA1
	KRT9
	TFF2
	NCAPG
	CACNA1A
	SOX7
	LAMC3
	CRISP2
	LMAN1
	DTX4
	RBM10
	ACE
	SARAF
	FAT2
	MIR675
	NEFH
	MIR214
	TXNRD1
	RAB40B
	HELQ
	GIPC1
	HOXC-AS2
	POLR1D
	FAS-AS1
	KMT2D
	TTC7B
	API5
	TCF21
	QKI
	GHR
	STK3
	DCX
	RBM12B
	COMT
	SLC15A3
	ALAD
	LTA4H
	RABAC1
	SLC11A1
	SHH
	TIGD1
	CDK5RAP2
	ANKRD55
	POLQ
	GABARAPL1
	DCTN3
	EWSAT1
	SLC44A1
	NEURL1
	GGPS1
	RASAL1
	EXOC4
	FABP5
	RPS6KA1
	KLHDC4
	CTHRC1
	FN1
	RAD50
	CEBPB
	DMPK
	SIGLEC12
	SELPLG
	MIR452
	SHROOM3
	DVL2
	ALPK1
	ADAM33
	SRC
	GALNT7
	MCCC1
	CD99
	EGF
	ATXN10
	NEGR1
	SQSTM1
	ADIPOR2
	FLG-AS1
	GABBR1
	LRIG2
	SPRR1B
	OPTN
	HOXC9
	ALKBH3
	CAMK4
	ORC1
	HSD11B2
	EVC
	ADAMTS15
	S100A12
	ZNF845
	LAMA2
	MIR584
	MIR572
	CTSC
	ROCK2
	DAP3
	ENOSF1
	MIR1204
	KLF2
	FSHR
	CHI3L1
	BIN1
	GSTA2
	MIR519D
	AKR7L
	SPARC
	LINC01515
	GBE1
	RLN2
	DKC1
	IL17A
	CASP8
	NCOA4
	ATG12
	RAB37
	SOD2
	SOX2-OT
	RREB1
	SOX17
	DNMT3L
	PRDM2
	HOXA-AS2
	PNKP
	FTCD
	C1QL3
	MYB
	SP140
	MACC1-AS1
	BLNK
	CMKLR1
	MAFK
	PPP1R16A
	BPTF
	DLG2
	F3
	PKHD1L1
	STAT5A
	ZNF582
	GRIA4
	DIO2-AS1
	LOXL4
	SENP1
	HPR
	ATAD3B
	ETNK2
	NONO
	CD40LG
	DNAJB1
	SC5D
	LAMA3
	KIF3A
	RUNX3
	KLC1
	MYOF
	CPNE1
	HOXA5
	PSPN
	LONP1
	HCG4
	MCM8
	UCP1
	RHO
	CEACAM5
	LCE3D
	DUSP6
	MPZ
	TMEM150C
	SIPA1L3
	HS3ST1
	PCGF3
	HRK
	VEGFB
	NCOA5
	CYP24A1
	RPP40
	FOXD1
	MIR148A
	ALKBH4
	ARGLU1
	GNAI2
	TCTN1
	NCKAP1L
	EFR3A
	RBMX
	MAP4K4
	MIR193A
	MAGEA2B
	IL7
	GDPD5
	CGB1
	DLX6
	NFATC1
	PTGS2
	CPEB2
	COMMD1
	DGKG
	NLRP9
	OCIAD2
	MIR155
	ADAMTS12
	MAP4K2
	MNT
	CDH8
	IL17RE
	CD44
	PTPN6
	NRTN
	RAB32
	ORAI1
	EIF2S1
	NUMBL
	GLUD2
	GLB1
	MIA2
	VAMP3
	TOB2
	GIMAP6
	TWIST1
	MIR301A
	CYP4F12
	BANK1
	CYP2C8
	BAIAP3
	FAM3C
	UBA7
	YWHAZ
	CA13
	DDX20
	RAD9A
	LAMC1
	KCNQ1OT1
	SNHG8
	ELMO1
	FCGR3A
	C1orf116
	MRPL21
	HOXB8
	FCGR2C
	ARPIN
	CD226
	PEG10
	ILF2
	SUSD1
	RFX5
	CLDN23
	MIR1205
	PSMD2
	ACVR1B
	GLRX5
	CD163
	RETSAT
	CPT1A
	BTF3
	EDAR
	ALG3
	BARX1
	ARPP19
	MIR1252
	DRAIC
	KTN1
	LINC00941
	PTPRD
	STC1
	DCLK1
	H1-4
	CKLF
	PGM5
	PRPH2
	FREM1
	MIR211
	RNASE7
	ADAM23
	CCAT1
	TNS4
	DHX9
	MAP1B
	E2F1
	MTAP
	DUT
	MAG
	IQGAP2
	RSPO2
	ARF1
	CERS1
	NTRK2
	KISS1
	COPA
	MIR363
	GALNT1
	DBH-AS1
	SIX1
	HRNR
	ALDH3A1
	SSBP2
	UIMC1
	BARX2
	ZNRF1
	ATM
	SSBP3
	CUL3
	EIF5AL1
	IL4I1
	RPL6
	KDM6B
	RETNLB
	IKZF3
	TSPAN9
	MTMR3
	SH3GL3
	HEATR1
	HCRT
	MT1X
	MIR30A
	ITGB1
	NASP
	DEFB4B
	CACNA2D1
	PPIA
	NGFR
	KDM4A
	NR4A3
	THBS1
	FUT8
	AZIN2
	GUSB
	HMGB2
	NOP2
	GANAB
	PRKDC
	ZNF541
	KRT14
	GABRB3
	ACTN1
	MIR182
	EFNA1
	POSTN
	MIR492
	ENDOU
	CD1A
	CD84
	ABCB11
	IL27
	MYO6
	TRIB2
	HNRNPD
	UBQLN1
	FAM3A
	CLIC5
	LINC00963
	CREB3L3
	FBXO3
	FAM111A
	SNHG17
	EPHA1
	DDX39B
	RNLS
	HOTAIR
	PLEKHG2
	SPP2
	MAPK1
	LAMP2
	IL17RC
	CYP4F3
	LIPE-AS1
	SLAMF7
	TRIM21
	SMARCAD1
	BMX
	DGKA
	NCAPD2
	EBF3
	ZC3H13
	LOXL1
	SIRT7
	EFEMP1
	NSUN6
	BCL7A
	PCDH7
	SFTA1P
	GLP1R
	ACTG1
	NOS1
	MEST
	ANXA2
	SETD1B
	FUT7
	FOXK1
	ZMYND10
	LAMB1
	HNF1A
	MAPK9
	IL12RB2
	LRIG1
	MUC5AC
	STAB1
	EPOR
	FOXC1
	NLRC5
	RYK
	AGTRAP
	GSTZ1
	RTP1
	CTSA
	F8
	XRCC2
	MSH6
	ATP2B1
	MTFR1
	CD19
	MIR494
	ACAT1
	HOXB1
	RORB
	PIK3C2B
	SUCNR1
	SKA1
	TFCP2
	ST3GAL4
	SNHG20
	IL1RN
	SOX11
	SCARB1
	E2F5
	TRIM32
	FOXM1
	CHAF1B
	ST3GAL2
	MYH3
	SLC38A1
	RECK
	LINC00467
	NUCB2
	VAMP2
	SIAH1
	GRK7
	ANXA1
	LAMA5
	SELL
	INCENP
	DDB1
	MAPKAPK2
	ALAS1
	ANGPT2
	PURB
	TNFRSF21
	IFIT3
	JUNB
	SENP5
	HSP90B1
	IFNA1
	PIAS3
	PPFIA1
	NAPRT
	KAT2A
	YY1AP1
	SOX4
	UQCRC2
	CPM
	ITGB3
	DLGAP5
	BMPR2
	MRPL11
	THSD7B
	TRIM31
	MIR497
	SGSM1
	TLR5
	CPS1
	SASH3
	MIR342
	TLN1
	ILF3
	ZBTB33
	UBA2
	CKM
	IL16
	AXIN1
	AKAP13
	LRP5
	RAB11B
	SMAD4
	AVPR2
	TAGLN2
	ATG7
	NIPAL1
	LAMTOR3
	NRK
	RHBDF2
	KLHL7
	TOP2B
	CDHR3
	KDM1A
	NRXN3
	LINC01564
	S100A11
	SSTR5
	CXCL12
	PRKD2
	GFRA1
	FUT4
	KLC4
	PTCH1
	WNT11
	CEP55
	CHAC2
	CTSG
	SUMO1
	S100A3
	NUF2
	FLOT1
	LINC01278
	POLD1
	CD1D
	NEURL3
	PSMC1
	SPINK5
	RAP1B
	CEBPA-DT
	MIR20A
	IKBKE
	WEE1
	KDM5C
	PRDM10
	F2RL2
	NDUFA2
	ACTC1
	DCK
	RAE1
	SCUBE3
	CHD4
	PEBP1
	CNR1
	TRHDE
	ARFGEF1
	RARA
	ANXA8
	LINC00534
	CTDSPL
	MRPL37
	CHRNB4
	CDH2
	PTGS1
	KIR2DL3
	KCNJ8
	ZIC1
	RANBP9
	SPNS1
	FZD3
	MGLL
	PDCD1LG2
	GBP1
	FGFR1OP2
	SREBF2
	PARD3
	RPS5
	RUNX2
	EIF4B
	SNHG1
	DCHS2
	ORC5
	GPR158
	CDT1
	WNT3A
	MGAT3
	DNASE1
	CENPF
	TMEM40
	CDO1
	RLF
	GPRC5A
	LINC02570
	RPL12
	HAS1
	RFC3
	RFLNA
	SCN2A
	ANKRD17
	SLC36A2
	RYBP
	WNT4
	TRPC3
	MIR200C
	CLC
	DVL1
	MIR320A
	S100A10
	MYLK2
	AIF1L
	RAB3IP
	LIF
	MIR197
	MIR429
	PNPLA2
	CD244
	ZNF143
	PSPH
	ESRRG
	HDAC10
	CDK12
	SETDB1
	ANK1
	MSH4
	CRY1
	IFNA17
	SLU7
	FGFR3
	PAIP2
	ELK1
	CRKL
	NF2
	HDAC2
	BRCC3
	SLC5A5
	CD276
	MIR200A
	SEC11A
	SELP
	ACAA1
	PNP
	MIR4421
	RAB18
	MIR423
	FOXF1
	MPPED1
	STRN
	CCN4
	NETO2
	MLXIPL
	NACC1
	AZGP1
	PCAT1
	COL1A1
	HSPB6
	LGALS7
	MIR23A
	TCP1
	FYN
	MIR375
	RNF114
	LIG1
	RDH12
	IFNAR2
	STK32B
	FCGBP
	BGN
	SPATA13
	MSI1
	FOLR3
	CDC20
	PCSK1
	CDH6
	RAPGEF4
	SYCP1
	CCDC86
	MIR300
	NEK5
	GSDMD
	RIPK1
	LAG3
	METTL3
	KRT8
	PCNA
	FANCG
	TUSC2
	HAGHL
	JAG2
	ATAD3A
	RBM5
	BARD1
	CALR
	FOXJ1
	LAMC2
	GRB14
	NIN
	IGKC
	PEG3
	RPS18
	CD55
	MED1
	MTUS1
	MRAS
	ACKR1
	MBTD1
	HSPA1A
	CHST15
	DLL4
	ETV5
	CCDC181
	CTBP2
	PRKCZ
	FDXR
	IGFBP2
	LYVE1
	CELF1
	MIR15A
	PRDX2
	RNF146
	BAGE5
	GNGT1
	CTAGE4
	TIA1
	USF1
	APOC3
	PGLYRP4
	HAND2-AS1
	NPAS3
	RXRG
	MUC1
	RNF13
	IL7R
	CERS6
	THRAP3
	MTHFS
	KIAA1217
	HIC1
	DUOXA2
	NEDD8
	IQGAP1
	SYCP2
	MYH11
	TRIP13
	LRRC8A
	CLEC3B
	IFITM3
	SERPINB13
	LAT
	CCNB1
	CTTN
	GIPC2
	MYH2
	IMP3
	ETV6
	CENPI
	ACP2
	FOXQ1
	BCC2
	MEG3
	YAP1
	SPHK2
	CITED2
	FABP4
	ZFYVE9
	HORMAD2
	FOXG1
	SHOX2
	AFAP1
	HMGA2
	IL17C
	CD38
	HES1
	CHAD
	TNFRSF12A
	FZR1
	NKX2-4
	NHEJ1
	COX7A1
	FERMT3
	FAM83B
	KITLG
	ITGB5
	LINC01234
	CTSK
	VWCE
	DNM2
	PTPN14
	PRKAR2B
	MIR191
	GTPBP4
	IQSEC1
	KLRB1
	ADIPOR1
	CGNL1
	FANCL
	APCS
	PGAP1
	CASP4
	GXYLT1
	DNAJA4
	POLG2
	YY1
	ALB
	CLOCK
	PSEN1
	LIPT1
	NPPB
	LINC00312
	KLF3-AS1
	PAF1
	CTNNB1
	NTF3
	IGF2BP2
	BATF3
	COX17
	PURA
	MIR204
	PCP4
	DUXAP10
	VDAC1
	CHDH
	ENTPD5
	CHRM1
	CLTCL1
	IL9R
	CIDEC
	HES5
	CPSF1
	POU4F1
	PLAG1
	MAGEA3
	UGT1A6
	RAG2
	GNPDA2
	TFAP2C
	PIK3R3
	DLGAP1
	PTAFR
	MIR31
	VAPA
	QPCT
	BRF1
	S100Z
	APC
	DDC
	MTCL1
	CAPNS1
	FAM120C
	TTYH1
	IRS1
	ENPP1
	ATP6V0D1
	PDHX
	ATP2C1
	ACSL3
	BTK
	TGFBR2
	SIAH2
	CECR2
	PARG
	YKT6
	CSF3
	ELF3
	ZSCAN5C
	CYP26A1
	LMX1B
	TNFAIP3
	EGLN3
	PTP4A3
	AGT
	PRDX4
	SOAT1
	SLFN11
	MKRN3
	SLCO2A1
	RNF24
	EDNRB
	TCF7
	SNORD44
	ATG3
	CHRNA3
	EEF2
	FCHSD2
	DDX11
	MAPK6
	SGK3
	TGM1
	GSTA1
	SGK1
	SNAI2
	NLRC4
	MFAP2
	ANO1
	HOXB13
	RHEB
	SPIN1
	PCLAF
	SPAG6
	SIRT5
	SIRT3
	DIO1
	SPECC1
	CASC2
	TSHZ3
	CHD2
	SMARCA2
	FOSL2
	SLC46A3
	EXOSC1
	EPPK1
	DLC1
	H3C13
	MBL2
	LASP1
	UBE2V2
	RAD51B
	MBD2
	WT1-AS
	GDF10
	NEDD4L
	COL24A1
	MIEN1
	SLC7A8
	VLDLR
	LIPA
	MIR605
	MAGEB3
	FGD5
	FGFR4
	SEC62
	S100A2
	GRIN2A
	RHOB
	CGB8
	PDGFC
	EPHB2
	TNFRSF1A
	HLA-E
	IGBP1-AS1
	PDPN
	FGF11
	TIMP2
	ABCA5
	UCHL1
	CCN1
	STEAP4
	RFC1
	FER1L4
	ADAMTS1
	EGFR
	SUOX
	SSX2IP
	INHA
	DNAH5
	MIR520H
	FGF1
	PTGIR
	AATK
	BID
	DSC2
	CKAP2
	ZRANB2
	MAP3K8
	PDK3
	SMG9
	MSMO1
	PTEN
	HRH4
	CADM1
	CCND2
	TRH
	TJP3
	WRN
	TRIM33
	GOLPH3
	TAF15
	DUSP4
	GRID1
	SLC3A2
	KLRC2
	CDC23
	DUSP5
	PSMC4
	SEMA6D
	MIR3713
	SHC1
	ATOX1
	GALNT2
	TAS2R14
	S100A5
	RUNX1T1
	MIR223
	DDAH2
	CDC7
	MEOX2
	SPRY4-IT1
	PPP3CA
	ALDH4A1
	SPEN
	SLC49A3
	WLS
	SDHAF2
	AKNA
	PIK3R1
	PYY
	TLR8
	ATP1B3
	PLEKHA6
	UBE3A
	MCM7
	GZMB
	MIR188
	CD3E
	SLC31A1
	MARCKSL1
	DMP1
	DIABLO
	CBS
	ADORA2B
	PRKACA
	SART3
	SMC1A
	SDHC
	SSX1
	CHMP4A
	MRPS27
	ASCL2
	PSAT1
	COBL
	IL23A
	ARHGAP5
	ZACN
	PFN1
	MVD
	GDF11
	ADAM3A
	GPX4
	PRR11
	CKS1B
	ESRP1
	CLPTM1L
	RALB
	MAPK12
	MYCT1
	COX5A
	APOL1
	MIR185
	MIR125A
	HUS1
	D2HGDH
	BAIAP2
	VAMP4
	RANBP2
	CDK10
	ADCY6
	ABI2
	GPR78
	BACH2
	ABCC2
	RYR2
	IL12A
[truncated: 2,508 more rows]

## Sheet: Supplementary Table 2
Entity1 Name	Entity2 Name	PubYear	PubMonth	PMID	DOI	Title	SPD	Sentence	Entity1Type	Entity2Type	entity1	entity2	Effect	Relation Name
Rheumatoid Arthritis	IFI44	2023	1	36646150	10.1016/j.jsbmb.2023.106251	1,25-Dihydroxyvitamin D regulates macrophage activation through FBP1/PKR and ameliorates arthritis in TNF-transgenic mice.	1,25(OH)2D3 suppresses M1 macrophage activation and IFI44 expression in macrophages of rheumatoid arthritis patients, suggesting a potential role in ameliorating arthritis through FBP1/PKR-mediated mechanisms.	1,25(OH)2D3 suppresses M1 macrophage activation and IFI44 expression in macrophages of rheumatoid arthritis patients, suggesting a potential role in ameliorating arthritis through FBP1/PKR-mediated mechanisms (Rheumatoid Arthritis' ---| 'IFI44).	disease	Gene	Rheumatoid Arthritis	IFI44	-1	Regulation: Rheumatoid Arthritis ---| IFI44
Rheumatoid Arthritis	FBP1	2023	1	36646150	10.1016/j.jsbmb.2023.106251	1,25-Dihydroxyvitamin D regulates macrophage activation through FBP1/PKR and ameliorates arthritis in TNF-transgenic mice.	1,25(OH)2D3 suppresses M1 macrophage activation in rheumatoid arthritis by upregulating FBP1 expression, which interacts with PKR to promote its degradation, ultimately ameliorating arthritis symptoms and restoring macrophage subtype.	1,25(OH)2D3 suppresses M1 macrophage activation in rheumatoid arthritis by upregulating FBP1 expression, which interacts with PKR to promote its degradation, ultimately ameliorating arthritis symptoms and restoring macrophage subtype (FBP1' --+> 'Rheumatoid Arthritis').	disease	Gene	FBP1	Rheumatoid Arthritis	1	Regulation: FBP1 --+> Rheumatoid Arthritis
Rheumatoid Arthritis	CXCL10	2023	1	36646150	10.1016/j.jsbmb.2023.106251	1,25-Dihydroxyvitamin D regulates macrophage activation through FBP1/PKR and ameliorates arthritis in TNF-transgenic mice.	1,25(OH)2D3 suppresses M1 macrophage activation in rheumatoid arthritis patients by downregulating CXCL10 expression, highlighting a potential therapeutic mechanism for ameliorating arthritis symptoms.	1,25(OH)2D3 suppresses M1 macrophage activation in rheumatoid arthritis patients by downregulating CXCL10 expression, highlighting a potential therapeutic mechanism for ameliorating arthritis symptoms (Rheumatoid Arthritis ---| CXCL10).	disease	Gene	Rheumatoid Arthritis	CXCL10	-1	Regulation: Rheumatoid Arthritis ---| CXCL10
Rheumatoid Arthritis	IFIT1	2023	1	36646150	10.1016/j.jsbmb.2023.106251	1,25-Dihydroxyvitamin D regulates macrophage activation through FBP1/PKR and ameliorates arthritis in TNF-transgenic mice.	1,25(OH)2D3 suppresses M1 macrophage activation in rheumatoid arthritis patients by downregulating IFIT1 expression, contributing to the amelioration of arthritis symptoms.	1,25(OH)2D3 suppresses M1 macrophage activation in rheumatoid arthritis patients by downregulating IFIT1 expression, contributing to the amelioration of arthritis symptoms (Rheumatoid Arthritis ---| IFIT1).	disease	Gene	Rheumatoid Arthritis	IFIT1	-1	Regulation: Rheumatoid Arthritis ---| IFIT1
Rheumatoid Arthritis	CD80	2023	1	36646150	10.1016/j.jsbmb.2023.106251	1,25-Dihydroxyvitamin D regulates macrophage activation through FBP1/PKR and ameliorates arthritis in TNF-transgenic mice.	1,25(OH)2D3 suppresses M1 macrophage polarization and CD80 expression in the macrophages of rheumatoid arthritis (RA) patients, indicating a potential role in modulating RA pathogenesis.	1,25(OH)2D3 suppresses M1 macrophage polarization and CD80 expression in the macrophages of rheumatoid arthritis (RA) patients, indicating a potential role in modulating RA pathogenesis (Rheumatoid Arthritis ---| CD80).	disease	Gene	Rheumatoid Arthritis	CD80	-1	Regulation: Rheumatoid Arthritis ---| CD80
Rheumatoid Arthritis	MIF	2023	1	36657337	10.1016/j.intimp.2023.109714	4-Iodo-6-phenylpyrimidine (4-IPP) suppresses fibroblast-like synoviocyte- mediated inflammation and joint destruction associated with rheumatoid arthritis.	4-IPP, an inhibitor of the cytokine MIF, demonstrated inhibitory effects on proliferation, migration, and invasion of RA fibroblast-like synovial cells as well as reduced expression of pro-inflammatory cytokines, suggesting its potential as an effective therapeutic strategy for RA treatment, especially when delivered via PLGA nanospheres.	4-IPP, an inhibitor of the cytokine MIF, showed potential as an effective therapeutic strategy for rheumatoid arthritis (RA) by inhibiting the proliferation, migration, and invasion of RA fibroblast-like synovial cells and reducing pro-inflammatory cytokine expression, indicating a significant association between MIF and RA treatment (MIF --+> Rheumatoid Arthritis).	disease	Gene	MIF	Rheumatoid Arthritis	1	Regulation: MIF --+> Rheumatoid Arthritis
Rheumatoid Arthritis	LOX	2022	7	35867724	PMC9307165	'Mechanistic insights into 5-lipoxygenase inhibition by active principles derived from essential oils of Curcuma species: Molecular docking, ADMET analysis and molecular dynamic simulation study.	5-Lipoxygenase (5-LOX) inhibitors such as α-turmerone, β-turmerone, α-terpineol, and dihydrocarveol derived from Curcuma species show promising binding affinity and potential as anti-inflammatory agents, suggesting a possible therapeutic role in conditions like Rheumatoid Arthritis.	5-Lipoxygenase (5-LOX) inhibitors derived from Curcuma species demonstrate promising anti-inflammatory potential, indicating a possible therapeutic role in Rheumatoid Arthritis (LOX' ---> 'Rheumatoid Arthritis').	disease	Gene	LOX	Rheumatoid Arthritis	0	Regulation: LOX ---> Rheumatoid Arthritis
Rheumatoid Arthritis	FOS	2024	4	38643905	10.1016/j.bcp.2024.116230	6-O-angeloylplenolin inhibits osteoclastogenesis in vitro via suppressing c-Src/NF-κB/NFATc1 pathways and ameliorates bone resorption in collagen-induced arthritis mouse model.	6-O-angeloylplenolin (6-OAP) from Euphorbia thymifolia Linn inhibits osteoclastogenesis and bone resorption in rheumatoid arthritis (RA), potentially through disrupting c-Src function and suppressing downstream signaling molecules including c-Fos, suggesting a promising therapeutic approach for RA-related bone erosion.	6-O-angeloylplenolin (6-OAP) from Euphorbia thymifolia Linn inhibits osteoclastogenesis and bone resorption in rheumatoid arthritis (RA) by potentially disrupting c-Src function and suppressing downstream signaling molecules including c-Fos, indicating a negative influence of RA on FOS. (Rheumatoid Arthritis ---| FOS)	disease	Gene	Rheumatoid Arthritis	FOS	-1	Regulation: Rheumatoid Arthritis ---| FOS
Rheumatoid Arthritis	SRC	2024	4	38643905	10.1016/j.bcp.2024.116230	6-O-angeloylplenolin inhibits osteoclastogenesis in vitro via suppressing c-Src/NF-κB/NFATc1 pathways and ameliorates bone resorption in collagen-induced arthritis mouse model.	6-O-angeloylplenolin (6-OAP) inhibits osteoclastogenesis and bone resorption in a collagen-induced arthritis mouse model by targeting c-Src, suppressing downstream signaling molecules NF-κB, c-Fos, and NFATc1, indicating its potential as a treatment for RA-related bone erosion.	6-O-angeloylplenolin (6-OAP) inhibits osteoclastogenesis and bone resorption in a collagen-induced arthritis mouse model by targeting c-Src, suppressing downstream signaling molecules NF-κB, c-Fos, and NFATc1, indicating its potential as a treatment for RA-related bone erosion (SRC' ---> 'Rheumatoid Arthritis').	disease	Gene	SRC	Rheumatoid Arthritis	0	Regulation: SRC ---> Rheumatoid Arthritis
Rheumatoid Arthritis	NFATC1	2024	4	38643905	10.1016/j.bcp.2024.116230	6-O-angeloylplenolin inhibits osteoclastogenesis in vitro via suppressing c-Src/NF-κB/NFATc1 pathways and ameliorates bone resorption in collagen-induced arthritis mouse model.	6-O-angeloylplenolin (6-OAP) inhibits osteoclastogenesis and bone resorption in rheumatoid arthritis (RA), potentially through the suppression of NFATc1, suggesting a promising therapeutic strategy for RA-related bone erosion.	6-O-angeloylplenolin (6-OAP) inhibits osteoclastogenesis and bone resorption in rheumatoid arthritis (RA), potentially through the suppression of NFATc1, suggesting a promising therapeutic strategy for RA-related bone erosion (Rheumatoid Arthritis' ---| 'NFATC1').	disease	Gene	Rheumatoid Arthritis	NFATC1	-1	Regulation: Rheumatoid Arthritis ---| NFATC1
Rheumatoid Arthritis	WNT1	2021	10	34752968	10.1016/j.phymed.2021.153841	7-Hydroxycoumarin mitigates the severity of collagen-induced arthritis in rats by inhibiting proliferation and inducing apoptosis of fibroblast-like synoviocytes via suppression of Wnt/β-catenin signaling pathway.	7-Hydroxycoumarin (7-HC) alleviated the severity of rat collagen-induced arthritis (CIA) by inhibiting cell proliferation and inducing apoptosis of rheumatoid fibroblast-like synoviocytes (FLS) through the inhibition of the Wnt/β-catenin pathway.	7-Hydroxycoumarin (7-HC) alleviated the severity of rat collagen-induced arthritis (CIA) by inhibiting cell proliferation and inducing apoptosis of rheumatoid fibroblast-like synoviocytes (FLS) through the inhibition of the Wnt/β-catenin pathway, suggesting a potential negative influence of WNT1 in the context of Rheumatoid Arthritis. (Rheumatoid Arthritis ---| WNT1)	disease	Gene	Rheumatoid Arthritis	WNT1	-1	Regulation: Rheumatoid Arthritis ---| WNT1
Rheumatoid Arthritis	LRP6	2021	10	34752968	10.1016/j.phymed.2021.153841	7-Hydroxycoumarin mitigates the severity of collagen-induced arthritis in rats by inhibiting proliferation and inducing apoptosis of fibroblast-like synoviocytes via suppression of Wnt/β-catenin signaling pathway.	7-Hydroxycoumarin (7-HC) alleviated the severity of rat collagen-induced arthritis (CIA) by inhibiting cell proliferation and inducing apoptosis of rheumatoid fibroblast-like synoviocytes (FLS) via the inhibition of the Wnt/β-catenin pathway, involving LRP6.	7-Hydroxycoumarin (7-HC) alleviated the severity of rat collagen-induced arthritis (CIA) by inhibiting cell proliferation and inducing apoptosis of rheumatoid fibroblast-like synoviocytes (FLS) through the inhibition of the Wnt/β-catenin pathway, which involves LRP6 (Rheumatoid Arthritis' ---| 'LRP6').	disease	Gene	Rheumatoid Arthritis	LRP6	-1	Regulation: Rheumatoid Arthritis ---| LRP6
Rheumatoid Arthritis	GAA	0	0	9378125	10.1002/elps.1150180916	On simple repetitive DNA sequences and complex diseases.	A (GAA)n block in the 5' part of the HLA-F gene has been identified in association with rheumatoid arthritis, suggesting a potential role in the susceptibility to this autoimmune disease.	A (GAA)n block in the 5' part of the HLA-F gene has been identified in association with rheumatoid arthritis, suggesting a potential role in the susceptibility to this autoimmune disease (GAA --+> Rheumatoid Arthritis).	disease	Gene	GAA	Rheumatoid Arthritis	1	Regulation: GAA --+> Rheumatoid Arthritis
Rheumatoid Arthritis	ALOX5	2019	1	30621359	PMC6352223	Efficacy of Integrating a Novel 16-Gene Biomarker Panel and Intelligence Classifiers for Differential Diagnosis of Rheumatoid Arthritis and Osteoarthritis.	A 16-gene signature, including ALOX5, was identified as an effective tool to differentiate Rheumatoid Arthritis (RA) from Osteoarthritis (OA) with an externally validated accuracy of 0.96 in the random forests (RF) model, indicating a potential role of ALOX5 in the pathogenesis of RA.	A 16-gene signature, including ALOX5, was identified as an effective tool to differentiate Rheumatoid Arthritis (RA) from Osteoarthritis (OA) with an externally validated accuracy of 0.96 in the random forests (RF) model, indicating a potential role of ALOX5 in the pathogenesis of RA (ALOX5 --+> Rheumatoid Arthritis).	disease	Gene	ALOX5	Rheumatoid Arthritis	1	Regulation: ALOX5 --+> Rheumatoid Arthritis
Rheumatoid Arthritis	TNFRSF4	2019	1	30621359	PMC6352223	Efficacy of Integrating a Novel 16-Gene Biomarker Panel and Intelligence Classifiers for Differential Diagnosis of Rheumatoid Arthritis and Osteoarthritis.	A 16-gene signature, including TNFRSF4, was identified as a potential biomarker to effectively differentiate rheumatoid arthritis (RA) from osteoarthritis (OA) with an externally validated accuracy of 0.96, suggesting TNFRSF4 as a promising target for further studies in RA management.	A 16-gene signature, including TNFRSF4, was identified as a potential biomarker to effectively differentiate rheumatoid arthritis (RA) from osteoarthritis (OA) with an externally validated accuracy of 0.96, suggesting TNFRSF4 as a promising target for further studies in RA management (Rheumatoid Arthritis' ---> 'TNFRSF4').	disease	Gene	Rheumatoid Arthritis	TNFRSF4	0	Regulation: Rheumatoid Arthritis ---> TNFRSF4
Rheumatoid Arthritis	CD6	2012	6	22685579	PMC3369852	CD6 and syntaxin binding protein 6 variants and response to tumor necrosis factor alpha inhibitors in Danish patients with rheumatoid arthritis.	A 19 base pair insertion within the CD6 gene was significantly associated with a higher likelihood of EULAR good response to TNFα inhibitors in patients with rheumatoid arthritis (OR=4.43, 95% CI: 1.99-10.09, p=7.211×10(-5)).	A 19 base pair insertion within the CD6 gene was significantly associated with a higher likelihood of EULAR good response to TNFα inhibitors in patients with rheumatoid arthritis (OR=4.43, 95% CI: 1.99-10.09, p=7.211×10(-5)) (CD6 --+> Rheumatoid Arthritis).	disease	Gene	CD6	Rheumatoid Arthritis	1	Regulation: CD6 --+> Rheumatoid Arthritis
Rheumatoid Arthritis	CARD14	0	0	38013380	PMC10681584	Acute generalized exanthematous pustulosis caused by hydroxychloroquine in a patient with rheumatoid arthritis and CARD14 mutation: Case report.	Acute generalized exanthematous pustulosis (AGEP) is a serious adverse skin reaction characterized by the rapid appearance of densely distributed, small, sterile pustules with erythema. However, its pathogenesis is not fully understood. Hydroxychloroquine is widely used for the treatment of autoimmune diseases. Some patients presenting with AGEP have IL36RN and CARD14 gene mutations. Our report d…	A 28-year-old woman with rheumatoid arthritis developed acute generalized exanthematous pustulosis (AGEP) after switching to hydroxychloroquine treatment, and whole-exome sequencing revealed a CARD14 gene mutation, suggesting a potential link between CARD14 mutations and the pathogenesis of AGEP in patients with rheumatoid arthritis (CARD14' ---> 'Rheumatoid Arthritis).	disease	Gene	CARD14	Rheumatoid Arthritis	0	Regulation: CARD14 ---> Rheumatoid Arthritis
Rheumatoid Arthritis	MAFF	2019	8	31462329	PMC6714408	Deletion at 2q14.3 is associated with worse response to TNF-α blockers in patients with rheumatoid arthritis.	The 3.8-kb deletion at 2q14.3, which contains binding sites for the transcription factors MAFF and MAFK, was identified in 5% of Korean patients with rheumatoid arthritis and was associated with a worse response to TNF-α blockers (P=1.37 × 10<sup>- 5</sup> ≤ P ≤ 4.07 × 10<sup>- 4</sup>).	A 3.8-kb deletion at 2q14.3, which includes binding sites for the transcription factors MAFF and MAFK, was found in 5% of Korean patients with rheumatoid arthritis and was linked to a poorer response to TNF-α blockers (P=1.37 × 10<sup>- 5</sup> ≤ P ≤ 4.07 × 10<sup>- 4</sup>), indicating a potential negative influence of rheumatoid arthritis on MAFF (Rheumatoid Arthritis ---| MAFF).	disease	Gene	Rheumatoid Arthritis	MAFF	-1	Regulation: Rheumatoid Arthritis ---| MAFF
Rheumatoid Arthritis	MAFK	2019	8	31462329	PMC6714408	Deletion at 2q14.3 is associated with worse response to TNF-α blockers in patients with rheumatoid arthritis.	A 3.8-kb deletion at 2q14.3, which contains binding sites for the transcription factors MAFF and MAFK, was found to be significantly associated with a poor response to TNF-α blockers in Korean patients with rheumatoid arthritis (RA) (P ≤ 4.07 × 10<sup>- 4</sup>).	A 3.8-kb deletion at 2q14.3, which includes binding sites for the transcription factors MAFF and MAFK, was significantly associated with a poor response to TNF-α blockers in Korean patients with rheumatoid arthritis (RA) (P ≤ 4.07 × 10<sup>- 4</sup>), indicating a potential role of MAFK in the disease's treatment response (Rheumatoid Arthritis' ---| 'MAFK).	disease	Gene	Rheumatoid Arthritis	MAFK	-1	Regulation: Rheumatoid Arthritis ---| MAFK
Rheumatoid Arthritis	CAPS	2024	5	38797686	10.5692/clinicalneurol.cn-001956	[Cryopyrin-associated periodic fever syndrome (CAPS) presenting as early-onset dementia, lacking typical recurrent fever or skin rash: a case report].	A 54-year-old man with a university degree was admitted to our hospital because of a two-year history of progressive dementia. He had familial sensorineural hearing loss and had been treated for epilepsy since his 30s. On admission, he showed severe dementia and parkinsonism without fever or skin rash. Systemic inflammation was evident, and the CSF cell count and IL-6 level were elevated to 53/μl…	A 54-year-old man with a history of childhood rheumatoid arthritis and subsequent neurological symptoms was found to have compound heterozygotic mutations in the NLRP3 gene, indicating a diagnosis of cryopyrin-associated periodic fever syndrome (CAPS), which presented atypically as early-onset progressive dementia without the typical fever or rash associated with CAPS. (Rheumatoid Arthritis' --->…	disease	Gene	Rheumatoid Arthritis	CAPS	0	Regulation: Rheumatoid Arthritis ---> CAPS
Rheumatoid Arthritis	XDH	2010	1	20077140	10.1007/s10545-009-9011-z	Xanthine dehydrogenase deficiency with novel sequence variations presenting as rheumatoid arthritis in a 78-year-old patient.	The association between Rheumatoid Arthritis and XDH is that a 78-year-old patient presented with xanthine dehydrogenase deficiency, a rare disorder of purine metabolism caused by XDH deficiency, which manifested as rheumatoid arthritis with very low concentrations of uric acid in serum and urine.	A 78-year-old patient with xanthine dehydrogenase deficiency, caused by XDH deficiency, presented with rheumatoid arthritis characterized by very low concentrations of uric acid in serum and urine, indicating a potential link between the two conditions (XDH' --+> 'Rheumatoid Arthritis').	disease	Gene	XDH	Rheumatoid Arthritis	1	Regulation: XDH --+> Rheumatoid Arthritis
Rheumatoid Arthritis	BRAF	2022	5	35702675	PMC9149537	Tubulointerstitial Nephritis in an Advanced Melanoma Patient Treated with Encorafenib plus Binimetinib Combination Therapy.	Encorafenib plus binimetinib combination therapy is one of the first-line therapies for advanced melanoma, and it is known to cause a different profile of adverse events (AEs) than dabrafenib plus trametinib combination therapy. Of such AEs, tubulointerstitial nephritis caused by BRAF plus MEK inhibitors combination therapy is limited. In this report, a case of tubulointerstitial nephritis that d…	A case report describes a patient with rheumatoid arthritis who developed tubulointerstitial nephritis after receiving encorafenib plus dabrafenib combination therapy for advanced melanoma, indicating a potential adverse effect of BRAF inhibitors in this context (Rheumatoid Arthritis' ---> 'BRAF).	disease	Gene	Rheumatoid Arthritis	BRAF	0	Regulation: Rheumatoid Arthritis ---> BRAF
Rheumatoid Arthritis	AMH	2013	2	23380181	10.1016/j.fertnstert.2012.12.037	Falsely elevated serum antimüllerian hormone level in a context of heterophilic interference.	There is a case report associating falsely elevated serum AMH levels in a 37-year-old woman with rheumatoid arthritis, with a serum AMH level of 74.5 ng/mL (15-fold the upper limit of normal) and a low antral follicle count, highlighting the possibility of heterophilic interference leading to inaccurately high AMH levels.	A case report indicates a falsely elevated serum AMH level of 74.5 ng/mL (15-fold the upper limit of normal) in a 37-year-old woman with rheumatoid arthritis, suggesting potential heterophilic interference affecting AMH measurement, but no direct association between rheumatoid arthritis and AMH is established. (Rheumatoid Arthritis ---> AMH)	disease	Gene	Rheumatoid Arthritis	AMH	0	Regulation: Rheumatoid Arthritis ---> AMH
Rheumatoid Arthritis	CD7	2020	9	33061632	PMC7533220	Simultaneous Presentation of Leukemic Non-Nodal Mantle Cell Lymphoma and Gamma-Delta T-Large Granular Lymphocytic Leukemia in a Patient with Rheumatoid Arthritis.	The association between Rheumatoid Arthritis (RA) and CD7 is demonstrated in a case study where a patient with RA presented with a simultaneous occurrence of γδ T-cell large granular lymphocytic leukemia (T-LGLL) and leukemic non-nodal mantle cell lymphoma (L-NN-MCL), with CD7+ lymphocytes identified in the bone marrow.	A case study indicates an association between Rheumatoid Arthritis (RA) and CD7, as a patient with RA exhibited CD7+ lymphocytes in the bone marrow alongside γδ T-cell large granular lymphocytic leukemia and leukemic non-nodal mantle cell lymphoma, suggesting a potential link (Rheumatoid Arthritis' ---> 'CD7').	disease	Gene	Rheumatoid Arthritis	CD7	0	Regulation: Rheumatoid Arthritis ---> CD7
Rheumatoid Arthritis	CD70	2016	4	27099767	PMC4823547	Characterisation of an epigenetically altered CD4(+) CD28(+) Kir(+) T cell subset in autoimmune rheumatic diseases by multiparameter flow cytometry.	A CD3(+)CD4(+)CD28(+)CD11a(hi)CD70(+)CD40L(hi)KIR(+) T cell subset, associated with lupus flare severity, is also found in patients with rheumatoid arthritis, systemic sclerosis, and Sjögren's syndrome, suggesting a potential role in autoimmune rheumatic diseases.	A CD3(+)CD4(+)CD28(+)CD11a(hi)CD70(+)CD40L(hi)KIR(+) T cell subset, which is associated with lupus flare severity, is also present in patients with rheumatoid arthritis, indicating a potential role of CD70 in autoimmune rheumatic diseases (CD70' ---> 'Rheumatoid Arthritis').	disease	Gene	CD70	Rheumatoid Arthritis	0	Regulation: CD70 ---> Rheumatoid Arthritis
Rheumatoid Arthritis	CD7	2011	4	21514322	10.1016/j.imlet.2011.04.004	Selective elimination of pathogenic synovial fluid T-cells from rheumatoid arthritis and juvenile idiopathic arthritis by targeted activation of Fas-apoptotic signaling.	The association between Rheumatoid Arthritis (RA) and CD7 is that a CD7-targeted fusion protein, scFvCD7:sFasL, demonstrated significant pro-apoptotic activity towards synovial fluid T-cells in RA patients, inducing up to 80% apoptosis in CD3-positive synovial T-cells and showing therapeutic potential for the selective elimination of pathogenic synovial T-cells of the T(H1) subtype in both RA and…	A CD7-targeted fusion protein, scFvCD7:sFasL, showed significant pro-apoptotic activity in RA patients, inducing up to 80% apoptosis in CD3-positive synovial T-cells, indicating its therapeutic potential for selectively eliminating pathogenic synovial T-cells in RA and Juvenile Idiopathic Arthritis (JIA) (CD7' ---> 'Rheumatoid Arthritis).	disease	Gene	CD7	Rheumatoid Arthritis	0	Regulation: CD7 ---> Rheumatoid Arthritis
Rheumatoid Arthritis	C1QC	0	0	33135351	PMC7545341	Inferences of individual differences in response to tripterysium glycosides across patients with Rheumatoid arthritis using a novel ceRNA regulatory axis.	A ceRNA regulatory axis involving lncRNA ENST00000494760, miR-654-5p, and C1QC was identified as a candidate biomarker for rheumatoid arthritis (RA) patients' response to Tripterysium Glycosides Tablets (TGT), with significantly lower expression of both ENST00000494760 and C1QC mRNA and higher expression of miR-654-5p in TGT responders compared to nonresponders, suggesting a potential role of C1Q…	A ceRNA regulatory axis involving lncRNA ENST00000494760, miR-654-5p, and C1QC was identified as a candidate biomarker for rheumatoid arthritis (RA) patients' response to Tripterysium Glycosides Tablets (TGT), with significantly lower expression of both ENST00000494760 and C1QC mRNA and higher expression of miR-654-5p in TGT responders compared to nonresponders, suggesting a potential role of C1Q…	disease	Gene	Rheumatoid Arthritis	C1QC	-1	Regulation: Rheumatoid Arthritis ---| C1QC
Rheumatoid Arthritis	IFNAR1	2018	1	29378619	PMC5789697	Chromosome conformation signatures define predictive markers of inadequate response to methotrexate in early rheumatoid arthritis.	A chromosome conformation signature (CCS) involving IFNAR1, among other genes, identified in blood from early rheumatoid arthritis (RA) patients was associated with predicting non-response to methotrexate (MTX) treatment, demonstrating a high accuracy in identifying non-responders to MTX with a negative predictive value of 90.0% and a true negative response rate of 86% in a validation cohort.	A chromosome conformation signature (CCS) involving IFNAR1 in blood from early rheumatoid arthritis (RA) patients was associated with predicting non-response to methotrexate (MTX) treatment, achieving a negative predictive value of 90.0% and a true negative response rate of 86% in a validation cohort. (Rheumatoid Arthritis' ---> 'IFNAR1')	disease	Gene	Rheumatoid Arthritis	IFNAR1	0	Regulation: Rheumatoid Arthritis ---> IFNAR1
Rheumatoid Arthritis	SLCO1B1	2018	1	29422864	PMC5788961	Clinical Pharmacogenetic Models of Treatment Response to Methotrexate Monotherapy in Slovenian and Serbian Rheumatoid Arthritis Patients: Differences in Patient's Management May Preclude Generalization of the Models.	A clinical pharmacogenetic index for prediction of Disease Activity Score (DAS28) after 6 months of methotrexate (MTX) monotherapy in Rheumatoid Arthritis (RA) patients included Solute Carrier Organic Anion Transporter Family Member 1B1 (SLCO1B1) rs2306283, among other genetic and clinical factors, explaining 30% of variability in DAS28; however, this model did not perform well in Serbian RA pati…	A clinical pharmacogenetic index for predicting Disease Activity Score (DAS28) after 6 months of methotrexate monotherapy in Rheumatoid Arthritis patients included the SLCO1B1 gene variant rs2306283, which accounted for 30% of the variability in DAS28, although the model was not effective in Serbian RA patients. (Rheumatoid Arthritis' ---> 'SLCO1B1')	disease	Gene	Rheumatoid Arthritis	SLCO1B1	0	Regulation: Rheumatoid Arthritis ---> SLCO1B1
Rheumatoid Arthritis	TYMS	2018	1	29422864	PMC5788961	Clinical Pharmacogenetic Models of Treatment Response to Methotrexate Monotherapy in Slovenian and Serbian Rheumatoid Arthritis Patients: Differences in Patient's Management May Preclude Generalization of the Models.	A clinical pharmacogenetic model for predicting the response to methotrexate (MTX) monotherapy in rheumatoid arthritis patients in Slovenia identified Thymidylate Synthase (TYMS) as one of the genetic variables associated with disease activity, although the model did not perform well in predicting response in Serbian patients.	A clinical pharmacogenetic model in Slovenia identified Thymidylate Synthase (TYMS) as a genetic variable associated with disease activity in rheumatoid arthritis patients, although the model's predictive performance was poor in Serbian patients. (Rheumatoid Arthritis' ---> 'TYMS')	disease	Gene	Rheumatoid Arthritis	TYMS	0	Regulation: Rheumatoid Arthritis ---> TYMS
Rheumatoid Arthritis	ITPA	2019	1	30628539	10.2217/pgs-2018-0144	Validation of a clinical pharmacogenetic model to predict methotrexate nonresponse in rheumatoid arthritis patients.	A clinical pharmacogenetic model including ITPA (rs1127354) was studied for predicting nonresponse to methotrexate in rheumatoid arthritis patients, but the model demonstrated inadequate performance in a retrospective study of 314 Dutch RA patients.	A clinical pharmacogenetic model including ITPA (rs1127354) showed inadequate performance in predicting nonresponse to methotrexate in a retrospective study of 314 Dutch rheumatoid arthritis patients, indicating no strong association between rheumatoid arthritis and ITPA. (Rheumatoid Arthritis' ---> 'ITPA)	disease	Gene	Rheumatoid Arthritis	ITPA	0	Regulation: Rheumatoid Arthritis ---> ITPA
Rheumatoid Arthritis	CDK4	2014	8	25165034	10.1136/annrheumdis-2014-205566	Cell cycle regulation therapy combined with cytokine blockade enhances antiarthritic effects without increasing immune suppression.	A clinically well-tolerated selective CDK 4/6 inhibitor, palbociclib, demonstrated antiarthritic effects in a mouse model of Rheumatoid Arthritis (RA) and when combined with cytokine blockers, such as etanercept or anti-IL-6 receptor antibody, showed additive effects without enhancing immune suppression, suggesting a potential therapeutic strategy for RA treatment.	A clinically well-tolerated selective CDK 4/6 inhibitor, palbociclib, demonstrated antiarthritic effects in a mouse model of Rheumatoid Arthritis (RA) and showed additive effects when combined with cytokine blockers, suggesting a potential therapeutic strategy for RA treatment (CDK4' ---> 'Rheumatoid Arthritis').	disease	Gene	CDK4	Rheumatoid Arthritis	0	Regulation: CDK4 ---> Rheumatoid Arthritis
Rheumatoid Arthritis	COMP	2019	8	31382595	PMC6721641	Combination Therapy of Mesenchymal Stromal Cells and Interleukin-4 Attenuates Rheumatoid Arthritis in a Collagen-Induced Murine Model.	A combined therapy of mesenchymal stromal cells (MSC) and interleukin-4 (IL-4) showed promising therapeutic effects in a murine model of collagen-induced arthritis, leading to significant improvements in RA-associated inflammatory markers and gene expression levels, including a 75% decrease in cartilage oligomeric matrix protein (COMP) expression.	A combined therapy of mesenchymal stromal cells and interleukin-4 in a murine model of collagen-induced arthritis resulted in a significant 75% decrease in cartilage oligomeric matrix protein (COMP) expression, indicating a negative association between rheumatoid arthritis and COMP. (Rheumatoid Arthritis ---| COMP)	disease	Gene	Rheumatoid Arthritis	COMP	-1	Regulation: Rheumatoid Arthritis ---| COMP
Rheumatoid Arthritis	CCR7	2024	1	38285375	10.1007/s10067-024-06882-y	Validation of new immune and inflammation-related diagnostic biomarkers for RA.	The expression levels of CXCL9, IL15, and TNFSF10 were significantly higher in Rheumatoid Arthritis (RA) samples compared to the control group, suggesting potential diagnostic biomarkers, while a connection between hsa-miR-199a-5p and ACVR1B and CCR7 genes was identified in the context of RA.	A connection between hsa-miR-199a-5p and the CCR7 gene was identified in the context of Rheumatoid Arthritis, suggesting a potential role for CCR7 in the disease (Rheumatoid Arthritis' ---> 'CCR7').	disease	Gene	Rheumatoid Arthritis	CCR7	0	Regulation: Rheumatoid Arthritis ---> CCR7
Rheumatoid Arthritis	TSPO	2017	10	28968465	PMC5624624	The macrophage marker translocator protein (TSPO) is down-regulated on pro-inflammatory 'M1' human macrophages.	A consistent down-regulation of TSPO mRNA and protein in activated macrophages from patients with rheumatoid arthritis suggests a potential role for TSPO in negative regulation of inflammatory responses in this condition.	A consistent down-regulation of TSPO mRNA and protein in activated macrophages from patients with rheumatoid arthritis suggests a potential role for TSPO in negative regulation of inflammatory responses in this condition (Rheumatoid Arthritis ---| TSPO).	disease	Gene	Rheumatoid Arthritis	TSPO	-1	Regulation: Rheumatoid Arthritis ---| TSPO
Rheumatoid Arthritis	CDC42	2018	9	30198906	PMC6159954	Long noncoding RNA LERFS negatively regulates rheumatoid synovial aggression and proliferation.	A decrease in synovial LERFS levels in Rheumatoid Arthritis (RA) leads to reduced binding of hnRNP Q to CDC42 mRNA, potentially contributing to synovial aggression and joint destruction in RA.	A decrease in synovial LERFS levels in Rheumatoid Arthritis (RA) leads to reduced binding of hnRNP Q to CDC42 mRNA, potentially contributing to synovial aggression and joint destruction in RA (Rheumatoid Arthritis ---| CDC42).	disease	Gene	Rheumatoid Arthritis	CDC42	-1	Regulation: Rheumatoid Arthritis ---| CDC42
Rheumatoid Arthritis	RAG2	2010	10	20974942	PMC2984163	Cytokine-dependent but acquired immunity-independent arthritis caused by DNA escaped from degradation.	A deficiency of RAG2 or lack of lymphocytes accelerated arthritis development in DNase II-null mice, suggesting that DNase II(-/-) macrophages trigger arthritis, with lymphocytes playing a protective role, indicating a potential association between Rheumatoid Arthritis and RAG2.	A deficiency of RAG2 or lack of lymphocytes accelerated arthritis development in DNase II-null mice, suggesting that DNase II(-/-) macrophages trigger arthritis, with lymphocytes playing a protective role, indicating a potential association between Rheumatoid Arthritis and RAG2 (RAG2' --+> 'Rheumatoid Arthritis').	disease	Gene	RAG2	Rheumatoid Arthritis	1	Regulation: RAG2 --+> Rheumatoid Arthritis
Rheumatoid Arthritis	CARD8	0	0	17878386	10.4049/jimmunol.179.7.4867	Deficiency of the NF-kappaB inhibitor caspase activating and recruitment domain 8 in patients with rheumatoid arthritis is associated with disease severity.	A deleterious polymorphism (p.C10X) in the CARD8 gene is associated with rheumatoid arthritis (RA), with homozygous carriers of the truncated CARD8-S allele showing higher disease activity score, more extra-articular manifestations, and a lower probability of clinical remission compared to CARD8-L allele carriers, indicating a potential role of CARD8 in predicting the severity of RA.	A deleterious polymorphism (p.C10X) in the CARD8 gene is associated with rheumatoid arthritis (RA), where homozygous carriers of the truncated CARD8-S allele exhibit higher disease activity scores, more extra-articular manifestations, and a lower probability of clinical remission compared to CARD8-L allele carriers, suggesting that CARD8 may help predict RA severity (CARD8 --+> Rheumatoid Arthrit…	disease	Gene	CARD8	Rheumatoid Arthritis	1	Regulation: CARD8 --+> Rheumatoid Arthritis
Rheumatoid Arthritis	CTLA4	2023	12	38132128	PMC10741898	A Peripheral Blood Signature of Increased Th1 and Myeloid Cells Combined with Serum Inflammatory Mediators Is Associated with Response to Abatacept in Rheumatoid Arthritis Patients.	A detailed immunological profiling study found that baseline levels of Th1 and myeloid cell populations were significantly increased in the peripheral blood of responders compared to non-responders to Abatacept (CTLA4-Ig) treatment for rheumatoid arthritis, suggesting a potential association between CTLA4 and response to therapy.	A detailed immunological profiling study found that baseline levels of Th1 and myeloid cell populations were significantly increased in the peripheral blood of responders compared to non-responders to Abatacept (CTLA4-Ig) treatment for rheumatoid arthritis, suggesting a potential association between CTLA4 and response to therapy (CTLA4' --+> 'Rheumatoid Arthritis').	disease	Gene	CTLA4	Rheumatoid Arthritis	1	Regulation: CTLA4 --+> Rheumatoid Arthritis
Rheumatoid Arthritis	S1PR1	2024	6	38855867	10.1172/jci.insight.171467	Endothelial cell sphingosine 1-phosphate receptor 1 restrains VE-cadherin cleavage and attenuates experimental inflammatory arthritis.	A dysregulated S1P/S1PR1 axis in patients with active rheumatoid arthritis suggests a potential association where decreased circulating S1P and microvascular expression of S1PR1 may favor vascular permeability and vulnerability, highlighting the therapeutic potential of targeting the EC S1PR1-VE-cadherin-ADAM10 signaling axis in inflammatory arthritis.	A dysregulated S1P/S1PR1 axis in patients with active rheumatoid arthritis indicates a potential association where decreased circulating S1P and microvascular expression of S1PR1 may enhance vascular permeability and vulnerability, suggesting the therapeutic potential of targeting the EC S1PR1-VE-cadherin-ADAM10 signaling axis in inflammatory arthritis (Rheumatoid Arthritis' ---| 'S1PR1).	disease	Gene	Rheumatoid Arthritis	S1PR1	-1	Regulation: Rheumatoid Arthritis ---| S1PR1
Rheumatoid Arthritis	KEL	0	0	19569123	10.1002/elps.200800500	Feasibility of electrodialysis as a fast and selective sample preparation method for the profiling of low-abundant peptides in biofluids.	The association between Rheumatoid Arthritis and KEL is that a feasibility study utilized electrodialysis (ED) with a custom-made device made from Kel-F material to successfully identify 27 peptides from 12 proteins in synovial fluid of a rheumatoid arthritis patient, demonstrating the potential of ED for biomarker discovery in this condition.	A feasibility study demonstrated the potential of electrodialysis for biomarker discovery in Rheumatoid Arthritis by successfully identifying 27 peptides from 12 proteins in the synovial fluid of a patient, indicating a possible association with the gene KEL (Rheumatoid Arthritis' ---> 'KEL').	disease	Gene	Rheumatoid Arthritis	KEL	0	Regulation: Rheumatoid Arthritis ---> KEL
Rheumatoid Arthritis	THY1	2018	2	29476097	PMC5824882	Functionally distinct disease-associated fibroblast subsets in rheumatoid arthritis.	A fibroblast subset expressing THY1 membrane glycoprotein is threefold expanded in patients with Rheumatoid Arthritis compared to patients with osteoarthritis, suggesting a potential association with RA pathology.	A fibroblast subset expressing THY1 membrane glycoprotein is threefold expanded in patients with Rheumatoid Arthritis compared to patients with osteoarthritis, suggesting a potential association with RA pathology (Rheumatoid Arthritis' --+> 'THY1').	disease	Gene	Rheumatoid Arthritis	THY1	1	Regulation: Rheumatoid Arthritis --+> THY1
Rheumatoid Arthritis	IL32	2017	1	28134327	PMC5278556	IL-32 promoter SNP rs4786370 predisposes to modified lipoprotein profiles in patients with rheumatoid arthritis.	A functional genetic variant of IL-32, particularly the CC-genotype, is associated with altered lipid profiles in individuals with rheumatoid arthritis (RA), potentially playing a protective role against cardiovascular diseases (CVD).	A functional genetic variant of IL-32, particularly the CC-genotype, is associated with altered lipid profiles in individuals with rheumatoid arthritis (RA), potentially playing a protective role against cardiovascular diseases (CVD) (IL32 --+> Rheumatoid Arthritis).	disease	Gene	IL32	Rheumatoid Arthritis	1	Regulation: IL32 --+> Rheumatoid Arthritis
Rheumatoid Arthritis	CYP2R1	2020	12	33348854	PMC7766382	Association of Vitamin D Metabolism Gene Polymorphisms with Autoimmunity: Evidence in Population Genetic Studies.	A genetic association has been identified between Rheumatoid Arthritis (RA) and CYP2R1, a gene related to vitamin D metabolism, specifically the 25-hydroxylase enzyme, which may influence calcidiol serum levels, potentially impacting the pathogenesis of RA.	A genetic association has been identified between Rheumatoid Arthritis (RA) and CYP2R1, a gene related to vitamin D metabolism, specifically the 25-hydroxylase enzyme, which may influence calcidiol serum levels, potentially impacting the pathogenesis of RA (CYP2R1' --+> 'Rheumatoid Arthritis).	disease	Gene	CYP2R1	Rheumatoid Arthritis	1	Regulation: CYP2R1 --+> Rheumatoid Arthritis
Rheumatoid Arthritis	SPRED2	0	0	23460240	10.1002/art.37923	Rheumatoid arthritis in Latin Americans enriched for Amerindian ancestry is associated with loci in chromosomes 1, 12, and 13, and the HLA class II region.	A genetic association study in Latin American individuals with admixed ancestry identified a moderate association between Rheumatoid Arthritis (RA) and SPRED2, along with other previously reported loci, although the significance was relatively moderate.	A genetic association study in Latin American individuals with admixed ancestry identified a moderate association between Rheumatoid Arthritis (RA) and SPRED2, although the significance was relatively moderate (Rheumatoid Arthritis' ---> 'SPRED2').	disease	Gene	Rheumatoid Arthritis	SPRED2	0	Regulation: Rheumatoid Arthritis ---> SPRED2
Rheumatoid Arthritis	IL2RA	2019	5	31134763	PMC6625105	Genetic analysis of the relation between IL2RA/IL2RB and rheumatoid arthritis risk.	A genetic association study revealed that the SNP rs791588 in IL2RA is associated with a decreased risk of Rheumatoid Arthritis (RA) (OR = 0.74, 95% CI = 0.62-0.89, p = 0.0014), suggesting an inherited altered genetic constitution at IL2RA may predispose to a less severe course of RA.	A genetic association study revealed that the SNP rs791588 in IL2RA is associated with a decreased risk of Rheumatoid Arthritis (RA) (OR = 0.74, 95% CI = 0.62-0.89, p = 0.0014), suggesting an inherited altered genetic constitution at IL2RA may predispose to a less severe course of RA (IL2RA --+> Rheumatoid Arthritis).	disease	Gene	IL2RA	Rheumatoid Arthritis	1	Regulation: IL2RA --+> Rheumatoid Arthritis
Rheumatoid Arthritis	CYP27B1	2020	12	33348854	PMC7766382	Association of Vitamin D Metabolism Gene Polymorphisms with Autoimmunity: Evidence in Population Genetic Studies.	A genetic association study suggests that certain single nucleotide polymorphisms in genes related to vitamin D metabolism, such as CYP27B1, may influence calcidiol serum levels in autoimmune diseases like Rheumatoid Arthritis.	A genetic association study suggests that certain single nucleotide polymorphisms in genes related to vitamin D metabolism, such as CYP27B1, may influence calcidiol serum levels in autoimmune diseases like Rheumatoid Arthritis (CYP27B1' ---> 'Rheumatoid Arthritis').	disease	Gene	CYP27B1	Rheumatoid Arthritis	0	Regulation: CYP27B1 ---> Rheumatoid Arthritis
Rheumatoid Arthritis	AIRE	2017	11	29129473	NIHMS919402	Dominant-negative loss of function arises from a second, more frequent variant within the SAND domain of autoimmune regulator (AIRE).	A genetic variant in the SAND domain of autoimmune regulator (AIRE), specifically the R247C variant, was identified in a patient with type I diabetes mellitus (T1DM) and their mother with rheumatoid arthritis, suggesting a potential association between AIRE variants and rheumatoid arthritis, although further studies are needed to elucidate the exact role of AIRE in the development of rheumatoid a…	A genetic variant in the SAND domain of autoimmune regulator (AIRE), specifically the R247C variant, was identified in a patient with type I diabetes mellitus and their mother with rheumatoid arthritis, suggesting a potential association between AIRE variants and rheumatoid arthritis, although further studies are needed to elucidate the exact role of AIRE in the development of rheumatoid arthriti…	disease	Gene	AIRE	Rheumatoid Arthritis	0	Regulation: AIRE ---> Rheumatoid Arthritis
Rheumatoid Arthritis	COG6	2016	5	27193031	10.1136/annrheumdis-2016-209436	A combined large-scale meta-analysis identifies COG6 as a novel shared risk locus for rheumatoid arthritis and systemic lupus erythematosus.	A genetic variant rs9603612 near the COG6 gene, a known susceptibility locus for rheumatoid arthritis (RA), showed genome-wide significance in a meta-analysis of GWAS data from RA and systemic lupus erythematosus (SLE), suggesting a shared risk locus between the two diseases.	A genetic variant rs9603612 near the COG6 gene, identified as a susceptibility locus for rheumatoid arthritis (RA), demonstrated genome-wide significance in a meta-analysis of GWAS data, indicating a shared risk locus with systemic lupus erythematosus (SLE) (COG6' --+> 'Rheumatoid Arthritis).	disease	Gene	COG6	Rheumatoid Arthritis	1	Regulation: COG6 --+> Rheumatoid Arthritis
Rheumatoid Arthritis	BACH2	2016	1	26776603	PMC4718049	A longitudinal genome-wide association study of anti-tumor necrosis factor response among Japanese patients with rheumatoid arthritis.	The genome-wide association study identified a significant association between Rheumatoid Arthritis and BACH2 gene in Japanese patients undergoing anti-TNF therapy, with the 6q15 locus (rs284511) showing significant association with response at 6 months.	A genome-wide association study found a significant association between Rheumatoid Arthritis and the BACH2 gene in Japanese patients undergoing anti-TNF therapy, with the 6q15 locus (rs284511) showing a significant association with treatment response at 6 months (Rheumatoid Arthritis' ---| 'BACH2).	disease	Gene	Rheumatoid Arthritis	BACH2	-1	Regulation: Rheumatoid Arthritis ---| BACH2
Rheumatoid Arthritis	BACH2	2016	1	26776603	PMC4718049	A longitudinal genome-wide association study of anti-tumor necrosis factor response among Japanese patients with rheumatoid arthritis.	Studies of Caucasian patients with rheumatoid arthritis (RA) to identify genetic biomarkers of anti-tumor necrosis factor (TNF) response have used response at a single time point as the phenotype with which single nucleotide polymorphism (SNP) associations have been tested. The findings have been inconsistent across studies. Among Japanese patients, only a few SNPs have been investigated. We repo…	A genome-wide association study identified a borderline significant association between rheumatoid arthritis and the gene BACH2 at the 6q15 locus (rs284515, p = 6.6x10(-7)), suggesting a potential role in anti-TNF response among Japanese RA patients (Rheumatoid Arthritis' ---> 'BACH2').	disease	Gene	Rheumatoid Arthritis	BACH2	0	Regulation: Rheumatoid Arthritis ---> BACH2
Rheumatoid Arthritis	RBPJ	2010	5	20453842	NIHMS203085	Genome-wide association study meta-analysis identifies seven new rheumatoid arthritis risk loci.	The genome-wide association study identified a new rheumatoid arthritis risk allele at genome-wide significance near the gene RBPJ, among other immune function-related genes, adding to the total of 31 confirmed rheumatoid arthritis risk loci in individuals of European ancestry.	A genome-wide association study identified a new rheumatoid arthritis risk allele near the gene RBPJ, contributing to a total of 31 confirmed rheumatoid arthritis risk loci in individuals of European ancestry (RBPJ' ---> 'Rheumatoid Arthritis').	disease	Gene	RBPJ	Rheumatoid Arthritis	0	Regulation: RBPJ ---> Rheumatoid Arthritis
Rheumatoid Arthritis	CDK5RAP2	0	0	24782177	10.1002/art.38353	Novel risk loci for rheumatoid arthritis in Han Chinese and congruence with risk variants in Europeans.	A genome-wide association study identified a significant association between Rheumatoid Arthritis (RA) and the variant rs12379034 in the coding region of CDK5RAP2 (OR 1.49, P = 1.1 × 10(-16)), suggesting a potential role of CDK5RAP2 in the genetic risk factors for RA in Han Chinese.	A genome-wide association study identified a significant association between Rheumatoid Arthritis (RA) and the variant rs12379034 in the coding region of CDK5RAP2 (OR 1.49, P = 1.1 × 10(-16)), suggesting a potential role of CDK5RAP2 in the genetic risk factors for RA in Han Chinese (CDK5RAP2' --+> 'Rheumatoid Arthritis').	disease	Gene	CDK5RAP2	Rheumatoid Arthritis	1	Regulation: CDK5RAP2 --+> Rheumatoid Arthritis
Rheumatoid Arthritis	ANKRD55	0	0	35925860	PMC9759327	A genome-wide association study for rheumatoid arthritis replicates previous HLA and non-HLA associations in a cohort from South Africa.	The genome-wide association study (GWAS) in South-Eastern Bantu-Speaking South Africans with rheumatoid arthritis (RA) identified a replication of a known non-HLA association with ANKRD55 (rs7731626) at a threshold of P < 5 × 10-3, providing evidence for the first time for the replication of non-HLA signals for RA in sub-Saharan African populations.	A genome-wide association study in South-Eastern Bantu-Speaking South Africans with rheumatoid arthritis identified a significant association with the ANKRD55 gene (rs7731626) at a threshold of P < 5 × 10^-3, marking the first replication of non-HLA signals for RA in sub-Saharan African populations (ANKRD55' ---> 'Rheumatoid Arthritis').	disease	Gene	ANKRD55	Rheumatoid Arthritis	0	Regulation: ANKRD55 ---> Rheumatoid Arthritis
Rheumatoid Arthritis	TXK	2010	7	20639398	PMC2935861	Locus category based analysis of a large genome-wide association study of rheumatoid arthritis.	The intersection of positional and functional candidate information in a genome-wide association study of rheumatoid arthritis predicts novel RA loci near the gene TXK.	A genome-wide association study of rheumatoid arthritis has identified novel RA loci near the gene TXK, suggesting a potential association between the disease and this gene (TXK' ---> 'Rheumatoid Arthritis)').	disease	Gene	TXK	Rheumatoid Arthritis	0	Regulation: TXK ---> Rheumatoid Arthritis
Rheumatoid Arthritis	ITIH3	2016	9	27585642	10.1080/14397595.2016.1218595	Genome-wide DNA methylation patterns in CD4+ T cells from Chinese Han patients with rheumatoid arthritis.	The genome-wide DNA methylation study in CD4 + T cells of Rheumatoid Arthritis (RA) patients identified ITIH3 as one of the most hypomethylated genes, suggesting a potential association between ITIH3 and the pathogenesis of RA.	A genome-wide DNA methylation study in CD4 + T cells of Rheumatoid Arthritis (RA) patients identified ITIH3 as one of the most hypomethylated genes, suggesting a potential association between ITIH3 and the pathogenesis of RA (Rheumatoid Arthritis' --+> 'ITIH3').	disease	Gene	Rheumatoid Arthritis	ITIH3	1	Regulation: Rheumatoid Arthritis --+> ITIH3
Rheumatoid Arthritis	SLC1A5	2016	9	27585642	10.1080/14397595.2016.1218595	Genome-wide DNA methylation patterns in CD4+ T cells from Chinese Han patients with rheumatoid arthritis.	The genome-wide DNA methylation study in CD4+ T cells of rheumatoid arthritis (RA) patients revealed that SLC1A5 is one of the most hypomethylated genes, suggesting a potential association between SLC1A5 dysregulation and the pathogenesis of RA.	A genome-wide DNA methylation study in CD4+ T cells of rheumatoid arthritis (RA) patients identified SLC1A5 as one of the most hypomethylated genes, indicating a potential association between SLC1A5 dysregulation and the pathogenesis of RA (Rheumatoid Arthritis' --+> 'SLC1A5').	disease	Gene	Rheumatoid Arthritis	SLC1A5	1	Regulation: Rheumatoid Arthritis --+> SLC1A5
Rheumatoid Arthritis	TPMT	2003	8	12923290	10.1093/rheumatology/keh001	Pharmacoeconomic analysis of thiopurine methyltransferase polymorphism screening by polymerase chain reaction for treatment with azathioprine in Korea.	A genotype-based dosing strategy through PCR-based TPMT polymorphism screening is less costly and more effective than the conventional weight-based dosing strategy for treatment with azathioprine in Korea, particularly in rheumatoid arthritis and systemic lupus erythematosus patients, with a marked reduction in serious adverse events.	A genotype-based dosing strategy through PCR-based TPMT polymorphism screening is more effective and less costly than conventional weight-based dosing for azathioprine treatment in rheumatoid arthritis patients, leading to a significant reduction in serious adverse events (Rheumatoid Arthritis' ---> 'TPMT').	disease	Gene	Rheumatoid Arthritis	TPMT	0	Regulation: Rheumatoid Arthritis ---> TPMT
Rheumatoid Arthritis	ABCG2	2021	2	33492182	10.1080/14397595.2021.1879429	Good response to methotrexate is associated with a decrease in the gene expression of ABCG2, a drug transporter, in patients with rheumatoid arthritis.	The study found that a good response to Methotrexate (MTX) in Rheumatoid Arthritis (RA) patients was associated with a decrease in the expression of ABCG2, with a higher baseline expression of ABCG2 mRNA in good responders compared to non-good responders.	A good response to Methotrexate in Rheumatoid Arthritis patients was associated with a decrease in the expression of ABCG2, with higher baseline expression of ABCG2 mRNA observed in good responders compared to non-good responders (Rheumatoid Arthritis ---| ABCG2).	disease	Gene	Rheumatoid Arthritis	ABCG2	-1	Regulation: Rheumatoid Arthritis ---| ABCG2
Rheumatoid Arthritis	ATP4A	2017	5	28474257	10.1007/s10120-017-0723-8	A cumulative effect involving malfunction of the PTH1R and ATP4A genes explains a familial gastric neuroendocrine tumor with hypothyroidism and arthritis.	A heterozygous missense mutation in the ATP4A gene was identified in a family with gNETs, hypothyroidism, and rheumatoid arthritis, suggesting a potential association between ATP4A mutations and the development of rheumatoid arthritis, although no direct statistics were provided.	A heterozygous missense mutation in the ATP4A gene was identified in a family with gNETs, hypothyroidism, and rheumatoid arthritis, suggesting a potential association between ATP4A mutations and the development of rheumatoid arthritis, although no direct statistics were provided (ATP4A' --+> 'Rheumatoid Arthritis').	disease	Gene	ATP4A	Rheumatoid Arthritis	1	Regulation: ATP4A --+> Rheumatoid Arthritis
Rheumatoid Arthritis	ATP4A	2017	5	28474257	10.1007/s10120-017-0723-8	A cumulative effect involving malfunction of the PTH1R and ATP4A genes explains a familial gastric neuroendocrine tumor with hypothyroidism and arthritis.	Type I gastric neuroendocrine tumors (gNETs) classically arise because of hypergastrinemia and involve destruction of parietal cells, which are responsible for gastric acid secretion through the ATP4A proton pump and for intrinsic factor production. By whole exome sequencing, we studied a family with three members with gNETs plus hypothyroidism and rheumatoid arthritis to uncover their genetic or…	A heterozygous missense mutation in the ATP4A gene was identified in a family with members suffering from rheumatoid arthritis, suggesting a potential genetic link, although the exact relationship remains unclear as only patients with both ATP4A and PTH1R mutations developed the disease (Rheumatoid Arthritis' ---> 'ATP4A').	disease	Gene	Rheumatoid Arthritis	ATP4A	0	Regulation: Rheumatoid Arthritis ---> ATP4A
Rheumatoid Arthritis	FOXP3	2023	5	37201335	PMC10203746	Magnesium increases numbers of Foxp3+ Treg cells and reduces arthritis severity and joint damage in an IL-10-dependent manner mediated by the intestinal microbiome.	A high magnesium (Mg) diet was associated with reduced arthritis severity and joint damage in mouse models of rheumatoid arthritis, linked to increased numbers of Foxp3+ regulatory T cells and IL-10-producing T cells, mediated by changes in the intestinal microbiome.	A high magnesium diet was associated with reduced arthritis severity and joint damage in mouse models of rheumatoid arthritis, linked to increased numbers of Foxp3+ regulatory T cells and IL-10-producing T cells, suggesting a potential positive influence of FOXP3 on the disease. (FOXP3 --+> Rheumatoid Arthritis)	disease	Gene	FOXP3	Rheumatoid Arthritis	1	Regulation: FOXP3 --+> Rheumatoid Arthritis
Rheumatoid Arthritis	JAK2	2023	12	38044168	10.1016/j.ejim.2023.11.019	Single-center study on features of immune mediated diseases in JAK2 (V617F)-positive myeloproliferative neoplasms and the potential therapeutic role of JAK inhibitors.	A high prevalence of rheumatic immune-mediated diseases, including Rheumatoid Arthritis, is observed in patients with Myeloproliferative Neoplasms and JAK2 (V617F) mutation, suggesting a potential association that may benefit from targeted therapy with JAK inhibitors.	A high prevalence of Rheumatoid Arthritis is observed in patients with Myeloproliferative Neoplasms and the JAK2 (V617F) mutation, indicating a potential association that may benefit from targeted therapy with JAK inhibitors (JAK2' --+> 'Rheumatoid Arthritis).	disease	Gene	JAK2	Rheumatoid Arthritis	1	Regulation: JAK2 --+> Rheumatoid Arthritis
Rheumatoid Arthritis	MIR10A	2022	11	36368452	10.1016/j.phrs.2022.106549	The role of non-coding RNAs (miRNA and lncRNA) in the clinical management of rheumatoid arthritis.	A higher level of miR-10a has been associated with a good response to methotrexate (MTX) treatment in Rheumatoid Arthritis (RA) patients.	A higher level of miR-10a has been associated with a good response to methotrexate (MTX) treatment in Rheumatoid Arthritis (RA) patients (MIR10A --+> Rheumatoid Arthritis).	disease	Gene	MIR10A	Rheumatoid Arthritis	1	Regulation: MIR10A --+> Rheumatoid Arthritis
Rheumatoid Arthritis	CD52	0	0	8973608	PMC2200623	A therapeutic human IgG4 monoclonal antibody that depletes target cells in humans.	A human IgG4 Campath-1 monoclonal antibody, targeting the pan-lymphocyte antigen CD52, was shown to deplete target cells in vivo in patients with refractory rheumatoid arthritis, indicating a potential therapeutic effect, although further studies are needed to determine its therapeutic efficacy.	A human IgG4 Campath-1 monoclonal antibody targeting CD52 demonstrated the ability to deplete target cells in vivo in patients with refractory rheumatoid arthritis, suggesting a potential therapeutic effect, although further studies are needed to confirm its efficacy (CD52' ---> 'Rheumatoid Arthritis').	disease	Gene	CD52	Rheumatoid Arthritis	0	Regulation: CD52 ---> Rheumatoid Arthritis
Rheumatoid Arthritis	PROS1	2020	1	32051695	PMC6995487	New Insights into the Role of Tyro3, Axl, and Mer Receptors in Rheumatoid Arthritis.	A hypothesized role for PROS1 has been suggested in Rheumatoid Arthritis (RA) based on its interaction with TAM receptors, which are involved in regulating the immune system and inflammation cascade. [PMID: 32051695]	A hypothesized role for PROS1 in Rheumatoid Arthritis (RA) has been suggested due to its interaction with TAM receptors that regulate the immune system and inflammation cascade (Rheumatoid Arthritis' ---> 'PROS1').	disease	Gene	Rheumatoid Arthritis	PROS1	0	Regulation: Rheumatoid Arthritis ---> PROS1
Rheumatoid Arthritis	IL1RN	2020	5	32471111	PMC7312984	Increase in the Number of Bone Marrow Osteoclast Precursors at Different Skeletal Sites, Particularly in Long Bone and Jaw Marrow in Mice Lacking IL-1RA.	A lack of IL-1RA was shown to increase osteoclast precursor numbers in long bone and jaw marrow, suggesting a potential link to the development of rheumatoid arthritis and periodontitis due to increased bone loss triggered by disrupted IL-1 inhibitors.	A lack of IL-1RA has been linked to increased osteoclast precursor numbers and bone loss, suggesting a potential role in the development of rheumatoid arthritis due to disrupted IL-1 inhibitors (IL1RN --+> Rheumatoid Arthritis).	disease	Gene	IL1RN	Rheumatoid Arthritis	1	Regulation: IL1RN --+> Rheumatoid Arthritis
Rheumatoid Arthritis	LEF1	2022	11	36333501	NIHMS1887719	Multi-ancestry genome-wide association analyses identify novel genetic mechanisms in rheumatoid arthritis.	The large-scale genome-wide association study identified a putatively causal variant with biological insights into the etiology of Rheumatoid Arthritis, involving the gene LEF1.	A large-scale genome-wide association study identified a putatively causal variant involving the gene LEF1, suggesting a potential link to the etiology of Rheumatoid Arthritis (LEF1' ---> 'Rheumatoid Arthritis').	disease	Gene	LEF1	Rheumatoid Arthritis	0	Regulation: LEF1 ---> Rheumatoid Arthritis
Rheumatoid Arthritis	TET2	2018	9	30185612	10.1042/CS20180111	Disordered haematopoiesis and cardiovascular disease: a focus on myelopoiesis.	A loss of function mutation in TET2 has been associated with the development of enhanced interleukin-1β production in inflammatory plaque macrophages, potentially linking it to accelerated atherogenesis in individuals with rheumatoid arthritis.	A loss of function mutation in TET2 has been associated with enhanced interleukin-1β production in inflammatory plaque macrophages, potentially linking it to accelerated atherogenesis in individuals with rheumatoid arthritis (TET2 ---| Rheumatoid Arthritis).	disease	Gene	TET2	Rheumatoid Arthritis	-1	Regulation: TET2 ---| Rheumatoid Arthritis
Rheumatoid Arthritis	VPREB1	2010	12	21144590	10.1016/j.molimm.2010.11.009	The potential role of VPREB1 gene copy number variation in susceptibility to rheumatoid arthritis.	A low copy number of the VPREB1 gene is significantly associated with Rheumatoid Arthritis (RA), with individuals having <2 copies showing higher odds ratio (OR=12.1, 95% CI 2.8-51.6) compared to those with 2 copies, and individuals with >2 copies having a lower OR (OR=0.09, 95% CI 0.03-0.3), suggesting a potential role of VPREB1 in the pathogenesis of RA.	A low copy number of the VPREB1 gene is significantly associated with Rheumatoid Arthritis (RA), with individuals having <2 copies showing an odds ratio (OR=12.1, 95% CI 2.8-51.6) compared to those with 2 copies, while individuals with >2 copies have a lower OR (OR=0.09, 95% CI 0.03-0.3), suggesting a potential role of VPREB1 in the pathogenesis of RA (VPREB1' ---> 'Rheumatoid Arthritis').	disease	Gene	VPREB1	Rheumatoid Arthritis	0	Regulation: VPREB1 ---> Rheumatoid Arthritis
Rheumatoid Arthritis	THY1	2020	8	32843099	PMC7446220	Lower peripheral helper T cell levels in the synovium are associated with a better response to anti-TNF therapy in rheumatoid arthritis.	A lower abundance of the pathogenic T cell type THY1+ fibroblasts in the synovial membrane is associated with a good response to anti-TNF therapy in Rheumatoid Arthritis patients.	A lower abundance of the pathogenic T cell type THY1+ fibroblasts in the synovial membrane is associated with a good response to anti-TNF therapy in Rheumatoid Arthritis patients (Rheumatoid Arthritis ---| THY1).	disease	Gene	Rheumatoid Arthritis	THY1	-1	Regulation: Rheumatoid Arthritis ---| THY1
Rheumatoid Arthritis	FLT3	2020	6	32581359	10.1038/s41586-020-2436-0	FLT3 stop mutation increases FLT3 ligand level and risk of autoimmune thyroid disease.	A low-frequency intronic variant in FLT3 (rs76428106-C) is associated with rheumatoid factor and/or anti-CCP-positive rheumatoid arthritis (OR = 1.41, P = 4.31 × 10<sup>-4</sup>), suggesting a potential link between FLT3 and rheumatoid arthritis.	A low-frequency intronic variant in FLT3 (rs76428106-C) is associated with rheumatoid factor and/or anti-CCP-positive rheumatoid arthritis, with an odds ratio of 1.41 and a significance level of P = 4.31 × 10<sup>-4</sup>, indicating a potential link between FLT3 and rheumatoid arthritis (FLT3 --+> Rheumatoid Arthritis).	disease	Gene	FLT3	Rheumatoid Arthritis	1	Regulation: FLT3 --+> Rheumatoid Arthritis
Rheumatoid Arthritis	FCRL3	2012	10	23070121	10.1016/j.molimm.2012.09.004	Juvenile rheumatoid arthritis and asthma, but not childhood-onset systemic lupus erythematosus are associated with FCRL3 polymorphisms in Mexicans.	A male-gender dependent association was found between the FCRL3_3C, FCRL3_5C, and FCRL3_6A alleles and both juvenile rheumatoid arthritis (JRA) and asthma, with the minor alleles and the CGCA haplotype showing significant protective effects against these conditions in male Mexican patients.	A male-gender dependent association was observed between the FCRL3 alleles and juvenile rheumatoid arthritis (JRA) in male Mexican patients, with minor alleles and the CGCA haplotype showing significant protective effects against the disease; however, no strong association was specifically noted for rheumatoid arthritis. (Rheumatoid Arthritis' ---> 'FCRL3')	disease	Gene	Rheumatoid Arthritis	FCRL3	0	Regulation: Rheumatoid Arthritis ---> FCRL3
Rheumatoid Arthritis	FOXC1	2018	5	30060822	10.1016/j.tice.2018.05.011	Foxc1 promotes the proliferation of fibroblast-like synoviocytes in rheumatoid arthritis via PI3K/AKT signalling pathway.	A markedly higher expression of Foxc1 was observed in fibroblast-like synoviocytes of Rheumatoid Arthritis (RA) patients compared to controls, suggesting a potential role for Foxc1 in regulating fibroblast-like synoviocyte proliferation through the PI3K/AKT signaling pathway, with implications for novel therapeutic approaches in RA treatment.	A markedly higher expression of Foxc1 was observed in fibroblast-like synoviocytes of Rheumatoid Arthritis (RA) patients compared to controls, suggesting a potential role for Foxc1 in regulating fibroblast-like synoviocyte proliferation through the PI3K/AKT signaling pathway, with implications for novel therapeutic approaches in RA treatment (Rheumatoid Arthritis' --+> 'FOXC1').	disease	Gene	Rheumatoid Arthritis	FOXC1	1	Regulation: Rheumatoid Arthritis --+> FOXC1
Rheumatoid Arthritis	C1QTNF6	2010	9	20854658	PMC2991006	Overlapping genetic susceptibility variants between three autoimmune disorders: rheumatoid arthritis, type 1 diabetes and coeliac disease.	Genome wide association studies, replicated by numerous well powered validation studies, have revealed a large number of loci likely to play a role in susceptibility to many multifactorial diseases. It is now well established that some of these loci are shared between diseases with similar aetiology. For example, a number of autoimmune diseases have been associated with variants in the PTPN22, TN…	A marker at the C1QTNF6 locus, previously associated with type 1 diabetes, showed a nominal association with rheumatoid arthritis in a study of 3,962 RA patients, but did not reach statistical significance at the corrected threshold (Rheumatoid Arthritis' ---> 'C1QTNF6').	disease	Gene	Rheumatoid Arthritis	C1QTNF6	0	Regulation: Rheumatoid Arthritis ---> C1QTNF6
Rheumatoid Arthritis	ARID5B	2012	3	22446963	10.1038/ng.2231	Meta-analysis identifies nine new loci associated with rheumatoid arthritis in the Japanese population.	Rheumatoid arthritis is a common autoimmune disease characterized by chronic inflammation. We report a meta-analysis of genome-wide association studies (GWAS) in a Japanese population including 4,074 individuals with rheumatoid arthritis (cases) and 16,891 controls, followed by a replication in 5,277 rheumatoid arthritis cases and 21,684 controls. Our study identified nine loci newly associated w…	A meta-analysis identified ARID5B as one of nine loci newly associated with rheumatoid arthritis in a Japanese population, with a significance threshold of P < 5.0 × 10(-8), indicating a potential genetic link between ARID5B and the disease (Rheumatoid Arthritis' --+> 'ARID5B).	disease	Gene	Rheumatoid Arthritis	ARID5B	1	Regulation: Rheumatoid Arthritis --+> ARID5B
Rheumatoid Arthritis	TLR5	2015	9	26352601	PMC4564267	Integrated Analyses of Gene Expression Profiles Digs out Common Markers for Rheumatic Diseases.	A meta-analysis of gene expression studies identified TLR5 as one of the common differentially expressed genes associated with rheumatoid arthritis, systemic lupus erythematosus, ankylosing spondylitis, and osteoarthritis, highlighting its general significance in these rheumatic diseases.	A meta-analysis of gene expression studies identified TLR5 as one of the common differentially expressed genes associated with rheumatoid arthritis, indicating its general significance in rheumatic diseases (Rheumatoid Arthritis' ---> 'TLR5').	disease	Gene	Rheumatoid Arthritis	TLR5	0	Regulation: Rheumatoid Arthritis ---> TLR5
Rheumatoid Arthritis	ANXA3	2012	3	22446963	10.1038/ng.2231	Meta-analysis identifies nine new loci associated with rheumatoid arthritis in the Japanese population.	Rheumatoid arthritis is a common autoimmune disease characterized by chronic inflammation. We report a meta-analysis of genome-wide association studies (GWAS) in a Japanese population including 4,074 individuals with rheumatoid arthritis (cases) and 16,891 controls, followed by a replication in 5,277 rheumatoid arthritis cases and 21,684 controls. Our study identified nine loci newly associated w…	A meta-analysis of genome-wide association studies identified ANXA3 as one of the nine loci newly associated with rheumatoid arthritis in a Japanese population, with a significant association threshold of P < 5.0 × 10(-8), indicating a potential role of ANXA3 in the susceptibility to this autoimmune disease (ANXA3 --+> Rheumatoid Arthritis).	disease	Gene	ANXA3	Rheumatoid Arthritis	1	Regulation: ANXA3 --+> Rheumatoid Arthritis
Rheumatoid Arthritis	B3GNT2	2012	3	22446963	10.1038/ng.2231	Meta-analysis identifies nine new loci associated with rheumatoid arthritis in the Japanese population.	Rheumatoid arthritis is a common autoimmune disease characterized by chronic inflammation. We report a meta-analysis of genome-wide association studies (GWAS) in a Japanese population including 4,074 individuals with rheumatoid arthritis (cases) and 16,891 controls, followed by a replication in 5,277 rheumatoid arthritis cases and 21,684 controls. Our study identified nine loci newly associated w…	A meta-analysis of genome-wide association studies identified B3GNT2 as one of nine loci newly associated with rheumatoid arthritis in a Japanese population, with a significant threshold of P < 5.0 × 10(-8), indicating a potential genetic link between the gene and the disease (B3GNT2' ---> 'Rheumatoid Arthritis').	disease	Gene	B3GNT2	Rheumatoid Arthritis	0	Regulation: B3GNT2 ---> Rheumatoid Arthritis
Rheumatoid Arthritis	PRL	2018	12	30571155	10.1080/00325481.2019.1559430	Circulating levels of prolactin are elevated in patients with rheumatoid arthritis: a meta-analysis.	A meta-analysis revealed a significantly higher level of circulating PRL in patients with rheumatoid arthritis compared to healthy controls, particularly in Asians, those aged 50 or older, in the enzyme-linked immunosorbent assay (ELISA) group, and in subjects with an erythrocyte sedimentation rate (ESR) of 25 mm/h or higher (PMID: 30571155).	A meta-analysis revealed a significantly higher level of circulating PRL in patients with rheumatoid arthritis compared to healthy controls, particularly in Asians, those aged 50 or older, in the ELISA group, and in subjects with an ESR of 25 mm/h or higher (PMID: 30571155) (Rheumatoid Arthritis' --+> 'PRL).	disease	Gene	Rheumatoid Arthritis	PRL	1	Regulation: Rheumatoid Arthritis --+> PRL
Rheumatoid Arthritis	MIR34A	2011	12	22161761	10.1002/art.34334	Down-regulation of microRNA-34a* in rheumatoid arthritis synovial fibroblasts promotes apoptosis resistance.	A methylation-specific down-regulation of proapoptotic miR-34a* in rheumatoid arthritis synovial fibroblasts (RASFs) leads to increased expression of its direct target XIAP, contributing to the resistance of RASFs to apoptosis.	A methylation-specific down-regulation of proapoptotic miR-34a* in rheumatoid arthritis synovial fibroblasts leads to increased expression of its direct target XIAP, contributing to the resistance of RASFs to apoptosis (Rheumatoid Arthritis ---| MIR34A).	disease	Gene	Rheumatoid Arthritis	MIR34A	-1	Regulation: Rheumatoid Arthritis ---| MIR34A
Rheumatoid Arthritis	COPG1	2017	4	28235825	PMC5386873	Genome-Wide Screen Reveals <i>sec21</i> Mutants of <i>Saccharomyces cerevisiae</i> Are Methotrexate-Resistant.	A missense mutation in SEC21 (orthologous to human COPG1) has been identified as a recurrent cause of methotrexate resistance, suggesting a previously uncharacterized role of the Sec21p/COPI transport complex in modulating methotrexate stress, with implications for drug resistance mechanisms in conditions such as Rheumatoid Arthritis.	A missense mutation in SEC21 (orthologous to human COPG1) has been identified as a recurrent cause of methotrexate resistance, indicating a previously uncharacterized role of the Sec21p/COPI transport complex in modulating methotrexate stress, which has implications for drug resistance mechanisms in conditions such as Rheumatoid Arthritis (Rheumatoid Arthritis' ---> 'COPG1').	disease	Gene	Rheumatoid Arthritis	COPG1	0	Regulation: Rheumatoid Arthritis ---> COPG1
Rheumatoid Arthritis	C9	2020	12	33424810	PMC7785802	Therapeutic Efficacy of a <i>Trichinella Spiralis</i> Paramyosin-Derived Peptide Modified With a Membrane-Targeting Signal in Mice With Antigen-Induced Arthritis.	A modified tetradecapeptide derived from Trichinella spiralis paramyosin was shown to bind to human complement component C9 and inhibit its polymerization, suggesting a potential therapeutic role in complement-related immune disorders such as rheumatoid arthritis (RA), as demonstrated by its ability to ameliorate knee swelling and joint damage in a mouse model of antigen-induced arthritis.	A modified tetradecapeptide from Trichinella spiralis paramyosin that binds to human complement component C9 has shown potential therapeutic effects in ameliorating knee swelling and joint damage in a mouse model of rheumatoid arthritis, indicating a possible link between C9 and the disease. (C9' --+> 'Rheumatoid Arthritis)	disease	Gene	C9	Rheumatoid Arthritis	1	Regulation: C9 --+> Rheumatoid Arthritis
Rheumatoid Arthritis	MUC1	2021	12	34902784	10.1016/j.colsurfb.2021.112280	Nanoparticle conjugated with aptamer anti-MUC1/Y for inflammatory arthritis.	The association between Rheumatoid Arthritis and MUC1 is that a nanoaptamer targeting MUC1, which is overexpressed in inflammation processes, was developed and evaluated as a potential treatment for rheumatoid arthritis, demonstrating potent effects in an arthritis experimental model.	A nanoaptamer targeting MUC1, which is overexpressed during inflammation, was developed and shown to have potent effects in an experimental model of rheumatoid arthritis, indicating a potential therapeutic role for MUC1 in this disease (MUC1' --+> 'Rheumatoid Arthritis').	disease	Gene	MUC1	Rheumatoid Arthritis	1	Regulation: MUC1 --+> Rheumatoid Arthritis
Rheumatoid Arthritis	STAT6	2018	7	29966420	NIHMS979512	Development of a Janus Kinase Inhibitor Prodrug for the Treatment of Rheumatoid Arthritis.	A nanoscale prodrug of Tofacitinib (P-Tofa) has shown superior and sustained therapeutic efficacy in treating Rheumatoid Arthritis by targeting arthritic joints and inhibiting JAK/STAT6 signaling, potentially widening the therapeutic window for Tofacitinib therapy.	A nanoscale prodrug of Tofacitinib (P-Tofa) has demonstrated superior and sustained therapeutic efficacy in treating Rheumatoid Arthritis by targeting arthritic joints and inhibiting JAK/STAT6 signaling, suggesting a potential widening of the therapeutic window for Tofacitinib therapy (Rheumatoid Arthritis' ---| 'STAT6).	disease	Gene	Rheumatoid Arthritis	STAT6	-1	Regulation: Rheumatoid Arthritis ---| STAT6
Rheumatoid Arthritis	CAT	2023	12	38084463	10.1002/smll.202307379	Neutrophil-Mimetic, ROS Responsive, and Oxygen Generating Nanovesicles for Targeted Interventions of Refractory Rheumatoid Arthritis.	A neutrophil membrane-cloaked nanoliposomal system co-loaded with catalase (CAT) and leonurine (Leo) was developed to target and alleviate rheumatoid arthritis (RA) by catalyzing high-level reactive oxygen species (ROS) into oxygen, accelerating drug release, alleviating hypoxia, and enhancing anti-inflammatory potentials, showing promising results in adjuvant-induced arthritis rats.	A neutrophil membrane-cloaked nanoliposomal system co-loaded with catalase (CAT) and leonurine (Leo) demonstrated promising results in alleviating rheumatoid arthritis (RA) by converting high levels of reactive oxygen species (ROS) into oxygen, thereby enhancing anti-inflammatory effects in adjuvant-induced arthritis rats (CAT' ---> 'Rheumatoid Arthritis').	disease	Gene	CAT	Rheumatoid Arthritis	0	Regulation: CAT ---> Rheumatoid Arthritis
Rheumatoid Arthritis	B3GNT2	2018	12	30552173	10.1136/annrheumdis-2018-214158	Genetic variation at the glycosaminoglycan metabolism pathway contributes to the risk of psoriatic arthritis but not psoriasis.	Psoriatic arthritis (PsA) is a chronic inflammatory arthritis affecting up to 30% of patients with psoriasis (Ps). To date, most of the known risk loci for PsA are shared with Ps, and identifying disease-specific variation has proven very challenging. The objective of the present study was to identify genetic variation specific for PsA. We performed a genome-wide association study in a cohort of …	A new PsA risk single-nucleotide polymorphism was identified at the B3GNT2 locus (p=1.10e-08), but no strong association was found between Rheumatoid Arthritis and B3GNT2. (Rheumatoid Arthritis ---| B3GNT2)	disease	Gene	Rheumatoid Arthritis	B3GNT2	-1	Regulation: Rheumatoid Arthritis ---| B3GNT2
Rheumatoid Arthritis	SUPT20H	2019	3	30845214	PMC6405192	A novel nonsense variant in SUPT20H gene associated with Rheumatoid Arthritis identified by Whole Exome Sequencing of multiplex families.	A new variant in the SUPT20H gene, specifically the c.73A>T (p.Lys25*) single nucleotide variant, has been identified to have a complete segregation with Rheumatoid Arthritis in an extended pedigree with early-onset cases, suggesting a potential association between SUPT20H and RA pathogenesis.	A new variant in the SUPT20H gene, specifically the c.73A>T (p.Lys25*) single nucleotide variant, has been identified to have a complete segregation with Rheumatoid Arthritis in an extended pedigree with early-onset cases, suggesting a potential association between SUPT20H and RA pathogenesis (SUPT20H --+> Rheumatoid Arthritis).	disease	Gene	SUPT20H	Rheumatoid Arthritis	1	Regulation: SUPT20H --+> Rheumatoid Arthritis
Rheumatoid Arthritis	CD28	2024	3	38459032	PMC10923805	Non-coding autoimmune risk variant defines role for ICOS in T peripheral helper cell development.	A non-coding single nucleotide polymorphism in the CD28/CTLA4/ICOS locus, specifically rs117701653, has been identified as a risk variant for rheumatoid arthritis, with functional implications that enhance ICOS expression in memory CD4<sup>+</sup> T cells, leading to increased T peripheral helper (Tph) cells and plasmablasts in both blood and joint fluid of rheumatoid arthritis patients.	A non-coding single nucleotide polymorphism in the CD28/CTLA4/ICOS locus, specifically rs117701653, has been identified as a risk variant for rheumatoid arthritis, enhancing ICOS expression in memory CD4<sup>+</sup> T cells and leading to increased T peripheral helper (Tph) cells and plasmablasts in both blood and joint fluid of rheumatoid arthritis patients (CD28' ---> 'Rheumatoid Arthritis').	disease	Gene	CD28	Rheumatoid Arthritis	0	Regulation: CD28 ---> Rheumatoid Arthritis
Rheumatoid Arthritis	NFKBIE	2016	1	26587663	PMC4898165	Impaired NFKBIE gene function decreases cellular uptake of methotrexate by down-regulating SLC19A1 expression in a human rheumatoid arthritis cell line.	A non-synonymous single nucleotide polymorphism (nsSNP, rs2233434, Val194Ala) in the NFKBIE gene is a rheumatoid arthritis susceptibility polymorphism in the Japanese RA population, affecting the MTX pathway by reducing the mRNA expression of the main MTX membrane transporter SLC19A1, thereby impacting the uptake of MTX into cells and suggesting NFKBIE as an important factor in RA outcomes.	A non-synonymous single nucleotide polymorphism (nsSNP, rs2233434, Val194Ala) in the NFKBIE gene is associated with rheumatoid arthritis susceptibility in the Japanese RA population, as it reduces the mRNA expression of the SLC19A1 transporter, thereby affecting methotrexate uptake and suggesting NFKBIE's significant role in RA outcomes (NFKBIE --+> Rheumatoid Arthritis).	disease	Gene	NFKBIE	Rheumatoid Arthritis	1	Regulation: NFKBIE --+> Rheumatoid Arthritis
Rheumatoid Arthritis	COL1A1	2020	3	32144589	10.1007/s11657-020-0681-3	Osteogenesis imperfecta and rheumatoid arthritis: is there a link?	A novel association between Rheumatoid Arthritis and a COL1A1 gene deletion (c.3399del, p.Ala1134Profs*105) was identified in a mother-daughter pair with Osteogenesis Imperfecta, suggesting a potential pathogenic link between the conditions.	A novel association between Rheumatoid Arthritis and a COL1A1 gene deletion (c.3399del, p.Ala1134Profs*105) was identified in a mother-daughter pair with Osteogenesis Imperfecta, suggesting a potential pathogenic link between the conditions (COL1A1' ---> 'Rheumatoid Arthritis').	disease	Gene	COL1A1	Rheumatoid Arthritis	0	Regulation: COL1A1 ---> Rheumatoid Arthritis
Rheumatoid Arthritis	CHRNG	2023	7	37479888	10.1007/s10067-023-06702-9	A novel missense compound heterozygous variant in TLR1 gene is associated with susceptibility to rheumatoid arthritis - structural perspective and functional annotations.	A novel association between 'Rheumatoid Arthritis' and 'CHRNG' was identified through gene co-expression network analysis, highlighting acetylcholine receptor activity of CHRNG as a highly enriched associated function in RA (corrected p-value 6.12e-2).	A novel association between 'Rheumatoid Arthritis' and 'CHRNG' was identified through gene co-expression network analysis, highlighting acetylcholine receptor activity of CHRNG as a highly enriched associated function in RA (corrected p-value 6.12e-2) (Rheumatoid Arthritis' ---> 'CHRNG').	disease	Gene	Rheumatoid Arthritis	CHRNG	0	Regulation: Rheumatoid Arthritis ---> CHRNG
Rheumatoid Arthritis	CD79B	0	0	20506263	10.1002/art.27477	Therapeutic control of B cell activation via recruitment of Fcgamma receptor IIb (CD32B) inhibitory function with a novel bispecific antibody scaffold.	A novel bispecific diabody scaffold, termed a DART molecule, targeting CD79B and CD32B was demonstrated to effectively inhibit B cell activation, proliferation, and Ig secretion, offering a promising therapeutic approach for treating Rheumatoid Arthritis and potentially other autoimmune and inflammatory diseases.	A novel bispecific diabody scaffold targeting CD79B and CD32B has been shown to effectively inhibit B cell activation, proliferation, and Ig secretion, suggesting a promising therapeutic approach for treating Rheumatoid Arthritis and potentially other autoimmune and inflammatory diseases (CD79B' ---> 'Rheumatoid Arthritis').	disease	Gene	CD79B	Rheumatoid Arthritis	0	Regulation: CD79B ---> Rheumatoid Arthritis
Rheumatoid Arthritis	LSP1	2015	11	26554018	PMC4664344	Leukocyte-specific protein 1 regulates T-cell migration in rheumatoid arthritis.	A novel leukocyte-specific protein 1 (LSP1) deletion variant located in 11p15.5 has been identified, with significantly lower copy numbers observed in patients with rheumatoid arthritis (RA), correlating positively with LSP1 protein expression levels and impacting T-cell migration and immune responses. This suggests that LSP1 insufficiency may play a role in the pathogenesis of RA by lowering the…	A novel deletion variant of the leukocyte-specific protein 1 (LSP1) gene at 11p15.5 has been linked to significantly lower copy numbers in patients with rheumatoid arthritis (RA), which correlates with reduced LSP1 protein expression and may contribute to T-cell activation and migration towards inflamed synovium, suggesting that LSP1 insufficiency plays a role in RA pathogenesis (LSP1 ---| Rheuma…	disease	Gene	LSP1	Rheumatoid Arthritis	-1	Regulation: LSP1 ---| Rheumatoid Arthritis
Rheumatoid Arthritis	MSRA	0	0	20617525	10.1002/art.27648	Identification of the oxidative stress-related gene MSRA as a rheumatoid arthritis susceptibility locus by genome-wide pathway analysis.	A novel genetic association was identified between Rheumatoid Arthritis (RA) and the MSRA gene (rs10903323) in a combined Spanish population (P = 2.91 × 10(-5), odds ratio [OR] 1.51), with further validation in Dutch replication cohorts showing an overall association of MSRA with RA (P = 3.19 × 10(-4), OR 1.28), suggesting a potential role for oxidative stress in RA pathogenesis.	A novel genetic association was identified between Rheumatoid Arthritis (RA) and the MSRA gene (rs10903323) in a combined Spanish population (P = 2.91 × 10(-5), odds ratio [OR] 1.51), with further validation in Dutch replication cohorts showing an overall association of MSRA with RA (P = 3.19 × 10(-4), OR 1.28), suggesting a potential role for oxidative stress in RA pathogenesis (MSRA --+> Rheuma…	disease	Gene	MSRA	Rheumatoid Arthritis	1	Regulation: MSRA --+> Rheumatoid Arthritis
Rheumatoid Arthritis	SLC29A3	2019	8	31464584	PMC6716938	A novel homozygous frame-shift mutation in the SLC29A3 gene: a new case report and review of literature.	A novel homozygous frame-shift mutation in the SLC29A3 gene was identified in a patient with profound hearing loss, camptodactyly, rheumatoid arthritis, and delayed puberty, suggesting a potential association between Rheumatoid Arthritis and mutations in SLC29A3.	A novel homozygous frame-shift mutation in the SLC29A3 gene was identified in a patient with rheumatoid arthritis, suggesting a potential association between the disease and mutations in SLC29A3 (SLC29A3' ---> 'Rheumatoid Arthritis').	disease	Gene	SLC29A3	Rheumatoid Arthritis	0	Regulation: SLC29A3 ---> Rheumatoid Arthritis
Rheumatoid Arthritis	PRKDC	2023	10	37852410	10.1016/j.biosystems.2023.105063	Immune cell-specific and common molecular signatures in rheumatoid arthritis through molecular network approaches.	A novel molecular signature for Rheumatoid Arthritis (RA) may involve PRKDC, along with NCOA3 and miR-3160, as potential markers, suggesting a possible association between RA and PRKDC.	A novel molecular signature for Rheumatoid Arthritis (RA) may involve PRKDC, suggesting a possible association between RA and PRKDC (Rheumatoid Arthritis' ---> 'PRKDC').	disease	Gene	Rheumatoid Arthritis	PRKDC	0	Regulation: Rheumatoid Arthritis ---> PRKDC
Rheumatoid Arthritis	MADCAM1	2019	9	31580982	10.1016/j.bioorg.2019.103250	Novel inhibitors of leukocyte transendothelial migration.	A novel molecule, compound 12, which completely blocked leukocyte transendothelial migration without toxicity (IC50=2.4 µM), exhibited significant therapeutic effects in rheumatoid arthritis models, suggesting a potential association between 'Rheumatoid Arthritis' and 'MADCAM1'.	A novel molecule, compound 12, which completely blocked leukocyte transendothelial migration without toxicity (IC50=2.4 µM), exhibited significant therapeutic effects in rheumatoid arthritis models, suggesting a potential association between 'Rheumatoid Arthritis' and 'MADCAM1' (MADCAM1' ---> 'Rheumatoid Arthritis').	disease	Gene	MADCAM1	Rheumatoid Arthritis	0	Regulation: MADCAM1 ---> Rheumatoid Arthritis
Rheumatoid Arthritis	ZFPM2	2015	7	25981510	NIHMS692037	Whole-Genome Sequencing and Integrative Genomic Analysis Approach on Two 22q11.2 Deletion Syndrome Family Trios for Genotype to Phenotype Correlations.	The novel nonsynonymous single-nucleotide variant (SNV) in ZFPM2 identified in a patient with juvenile rheumatoid arthritis may act as a protective variant downstream of TBX1 in individuals with 22q11.2 deletion syndrome.	A novel nonsynonymous single-nucleotide variant in ZFPM2 identified in a patient with juvenile rheumatoid arthritis may serve as a protective variant downstream of TBX1 in individuals with 22q11.2 deletion syndrome (ZFPM2' ---> 'Rheumatoid Arthritis').	disease	Gene	ZFPM2	Rheumatoid Arthritis	0	Regulation: ZFPM2 ---> Rheumatoid Arthritis
Rheumatoid Arthritis	ZFP36	2006	3	16546352	10.1016/j.jaut.2006.01.004	Genetic variations in ZFP36 and their possible relationship to autoimmune diseases.	A novel polymorphism, ZFP36*8, in the ZFP36 gene was significantly associated with rheumatoid arthritis (RA) in African-Americans (RR=1.23, 95% CI: 1.11-1.36), suggesting a tentative association between ZFP36 and RA.	A novel polymorphism, ZFP36*8, in the ZFP36 gene was significantly associated with rheumatoid arthritis (RA) in African-Americans (RR=1.23, 95% CI: 1.11-1.36), suggesting a tentative association between ZFP36 and RA (ZFP36 --+> Rheumatoid Arthritis).	disease	Gene	ZFP36	Rheumatoid Arthritis	1	Regulation: ZFP36 --+> Rheumatoid Arthritis
Rheumatoid Arthritis	FCRL4	2014	1	24431391	PMC4392201	Expression of FcRL4 defines a pro-inflammatory, RANKL-producing B cell subset in rheumatoid arthritis.	A novel pro-inflammatory B cell population in the RA synovium, defined by expression of FcRL4, is responsible for RANKL production and expresses high levels of TNF-α and RANKL mRNA, suggesting a potential role in the pathogenesis of Rheumatoid Arthritis.	A novel pro-inflammatory B cell population in the RA synovium, characterized by FcRL4 expression and high levels of TNF-α and RANKL mRNA, suggests that FCRL4 may play a significant role in the pathogenesis of Rheumatoid Arthritis (FCRL4' --+> 'Rheumatoid Arthritis').	disease	Gene	FCRL4	Rheumatoid Arthritis	1	Regulation: FCRL4 --+> Rheumatoid Arthritis
Rheumatoid Arthritis	AFF3	2009	4	19359276	PMC2694689	Identification of AF4/FMR2 family, member 3 (AFF3) as a novel rheumatoid arthritis susceptibility locus and confirmation of two further pan-autoimmune susceptibility genes.	A novel RA susceptibility locus at AFF3 was identified with convincing evidence for association in a combined sample cohort of 6819 RA cases and 12,650 controls (OR 1.12, 95% CI 1.07-1.17, P = 2.8 x 10^(-7)), adding to the established RA susceptibility loci and confirming overlap with other autoimmune diseases.	A novel RA susceptibility locus at AFF3 was identified with an odds ratio of 1.12 (95% CI 1.07-1.17, P = 2.8 x 10^(-7)) in a combined cohort of 6819 RA cases and 12,650 controls, indicating a significant association and confirming overlap with other autoimmune diseases (AFF3 --+> Rheumatoid Arthritis).	disease	Gene	AFF3	Rheumatoid Arthritis	1	Regulation: AFF3 --+> Rheumatoid Arthritis
Rheumatoid Arthritis	YWHAB	2021	11	34868079	PMC8636106	A Serum Biomarker Panel of exomiR-451a, exomiR-25-3p and Soluble TWEAK for Early Diagnosis of Rheumatoid Arthritis.	A novel serum biomarker panel composed of exomiR-451a, exomiR-25-3p, and serum levels of sTWEAK has shown promise for early clinical diagnosis of Rheumatoid Arthritis, with the gene YWHAB identified as a common target of putative miRNA-regulated pathways.	A novel serum biomarker panel has identified the gene YWHAB as a common target of putative miRNA-regulated pathways, suggesting its potential role in the early clinical diagnosis of Rheumatoid Arthritis. (Rheumatoid Arthritis' ---> 'YWHAB')	disease	Gene	Rheumatoid Arthritis	YWHAB	0	Regulation: Rheumatoid Arthritis ---> YWHAB
Rheumatoid Arthritis	COL2A1	0	0	26697972	PMC5054790	Safety and immunogenicity of a novel therapeutic DNA vaccine encoding chicken type II collagen for rheumatoid arthritis in normal rats.	A novel therapeutic DNA vaccine encoding CCII (pcDNA-CCOL2A1) has demonstrated safety and immunogenicity in normal rats, showing potential for treating Rheumatoid Arthritis (RA) by targeting type II collagen (COL2A1), a critical autoantigen in RA.	A novel therapeutic DNA vaccine encoding CCII (pcDNA-CCOL2A1) has demonstrated safety and immunogenicity in normal rats, indicating its potential for treating Rheumatoid Arthritis (RA) by targeting type II collagen (COL2A1), a critical autoantigen in RA (COL2A1' ---> 'Rheumatoid Arthritis').	disease	Gene	COL2A1	Rheumatoid Arthritis	0	Regulation: COL2A1 ---> Rheumatoid Arthritis
Rheumatoid Arthritis	TSPO	2020	11	33344817	PMC7745438	Preclinical Evaluation of a Novel <sup>99m</sup>Tc-Labeled CB86 for Rheumatoid Arthritis Imaging.	A novel TSPO targeting radiopharmaceutical, <sup>99m</sup>Tc-DTPA-CB86, demonstrated binding specificity to TSPO in RAW264.7 macrophage cells and rapid inflammatory ankle accumulation in rheumatoid arthritis rat models, suggesting its potential as a diagnostic tool for RA.	A novel TSPO targeting radiopharmaceutical, <sup>99m</sup>Tc-DTPA-CB86, showed binding specificity to TSPO in RAW264.7 macrophage cells and rapid inflammatory ankle accumulation in rheumatoid arthritis rat models, indicating its potential as a diagnostic tool for RA (TSPO' ---> 'Rheumatoid Arthritis').	disease	Gene	TSPO	Rheumatoid Arthritis	0	Regulation: TSPO ---> Rheumatoid Arthritis
Rheumatoid Arthritis	AQP9	2010	5	20444268	PMC2874757	Peripheral blood gene expression patterns discriminate among chronic inflammatory diseases and healthy controls and identify novel targets.	A panel of five genes, including AQP9, discriminates between all samples from patients with chronic inflammation, suggesting a potential association between AQP9 and Rheumatoid Arthritis.	A panel of five genes, including AQP9, discriminates between all samples from patients with chronic inflammation, suggesting a potential association between AQP9 and Rheumatoid Arthritis (AQP9' ---> 'Rheumatoid Arthritis').	disease	Gene	AQP9	Rheumatoid Arthritis	0	Regulation: AQP9 ---> Rheumatoid Arthritis
Rheumatoid Arthritis	COL2A1	2023	7	37489771	10.1093/mr/road070	Czech dysplasia mimicking rheumatoid arthritis: Case series and literature review.	The pathogenic variant c.823C>T in the COL2A1 gene, characteristic of Czech dysplasia, was found in 12 Brazilian individuals, half of whom met the criteria for rheumatoid arthritis (RA) based on the 2010 American College of Rheumatology/European League Against Rheumatism classification criteria, exhibiting arthritis in hand joints, synovitis detected by ultrasound, alterations in inflammatory tes…	A pathogenic variant c.823C>T in the COL2A1 gene was identified in 12 Brazilian individuals, with 6 of them (50%) meeting the criteria for rheumatoid arthritis, characterized by hand joint arthritis, ultrasound-detected synovitis, inflammatory test alterations, and moderate-to-severe functional disability. (COL2A1' ---> 'Rheumatoid Arthritis')	disease	Gene	COL2A1	Rheumatoid Arthritis	0	Regulation: COL2A1 ---> Rheumatoid Arthritis
Rheumatoid Arthritis	AQP4	2024	7	39072389	PMC11316183	Neuromyelitis in a Patient with Rheumatoid Arthritis: A Case Report.	A patient with longstanding rheumatoid arthritis (RA) complained of spinal cord symptoms after RA relapse. Contrast MRI demonstrated neuromyelitis in the upper thoracic spinal cord, and anti-aquaporin-4 (anti-AQP4) antibody was positive in the serum and cerebrospinal fluid (CSF). Neuromyelitis optica spectrum disorder (NMOSD) was diagnosed after excluding central nervous system (CNS) infection an…	A patient with longstanding rheumatoid arthritis developed spinal cord symptoms and tested positive for anti-aquaporin-4 (anti-AQP4) antibodies, leading to a diagnosis of neuromyelitis optica spectrum disorder, suggesting a potential association between rheumatoid arthritis and AQP4 involvement in neurological symptoms (Rheumatoid Arthritis' ---> 'AQP4').	disease	Gene	Rheumatoid Arthritis	AQP4	0	Regulation: Rheumatoid Arthritis ---> AQP4
Rheumatoid Arthritis	CD44	2021	8	34390919	10.1016/j.jaut.2021.102713	MTADV 5-MER peptide suppresses chronic inflammations as well as autoimmune pathologies and unveils a new potential target-Serum Amyloid A.	5-MP, a peptide derived from a pro-inflammatory CD44 variant isolated from synovial fluid of a Rheumatoid Arthritis (RA) patient, displays efficient anti-inflammatory effects by disrupting SAA assembly and inhibiting pro-inflammatory cytokine release in SAA-activated cells, suggesting a potential therapeutic role in RA.	A peptide derived from a pro-inflammatory CD44 variant found in the synovial fluid of a Rheumatoid Arthritis patient shows promising anti-inflammatory effects, indicating a potential therapeutic role in RA (CD44' ---> 'Rheumatoid Arthritis').	disease	Gene	CD44	Rheumatoid Arthritis	0	Regulation: CD44 ---> Rheumatoid Arthritis
Rheumatoid Arthritis	CD2	0	0	26031942	NIHMS698209	Inhibition of cell adhesion and immune responses in the mouse model of collagen-induced arthritis with a peptidomimetic that blocks CD2-CD58 interface interactions.	A peptidomimetic compound designed to inhibit CD2-CD58 protein-protein interaction was successful in modulating immune responses in a collagen-induced arthritis (CIA) mouse model, suggesting its potential as a therapeutic agent for the autoimmune disease rheumatoid arthritis (RA).	A peptidomimetic compound targeting the CD2-CD58 interaction showed promise in modulating immune responses in a collagen-induced arthritis mouse model, indicating its potential as a therapeutic agent for rheumatoid arthritis (RA) (CD2' --+> 'Rheumatoid Arthritis).	disease	Gene	CD2	Rheumatoid Arthritis	1	Regulation: CD2 --+> Rheumatoid Arthritis
Rheumatoid Arthritis	STAT4	0	0	31691669	10.17116/oftalma2019135052254	[Polymorphic markers of certain genes in the development of dry keratoconjunctivitis in patients with rheumatoid arthritis and Sjogren's syndrome].	A polymorphic variant of the gene STAT4 is associated with dry keratoconjunctivitis in rheumatoid arthritis and Sjogren's syndrome, potentially aiding in the diagnosis and understanding of ophthalmological manifestations in autoimmune diseases.	A polymorphic variant of the gene STAT4 is associated with dry keratoconjunctivitis in rheumatoid arthritis and Sjogren's syndrome, potentially aiding in the diagnosis and understanding of ophthalmological manifestations in autoimmune diseases (STAT4 --+> Rheumatoid Arthritis).	disease	Gene	STAT4	Rheumatoid Arthritis	1	Regulation: STAT4 --+> Rheumatoid Arthritis
Rheumatoid Arthritis	CDK6	0	0	19644859	NIHMS203017	Association of a single-nucleotide polymorphism in CD40 with the rate of joint destruction in rheumatoid arthritis.	A polymorphism in the CDK6 locus was found to be associated with a higher rate of joint destruction in ACPA-positive Rheumatoid Arthritis patients, indicating a potential genetic severity factor in disease progression.	A polymorphism in the CDK6 locus is associated with a higher rate of joint destruction in ACPA-positive Rheumatoid Arthritis patients, suggesting that CDK6 may serve as a genetic severity factor in disease progression (CDK6 --+> Rheumatoid Arthritis).	disease	Gene	CDK6	Rheumatoid Arthritis	1	Regulation: CDK6 --+> Rheumatoid Arthritis
Rheumatoid Arthritis	CIITA	2005	8	16139566	10.1016/j.it.2005.08.011	MHC II molecules in inflammatory diseases: interplay of qualities and quantities.	A polymorphism in the promoter of the MHC II transactivator (CIITA) gene, leading to reduced CIITA expression and subsequent decreased production of MHC II molecules, is associated with increased susceptibility to rheumatoid arthritis, as suggested by a study (PMID: 16139566).	A polymorphism in the promoter of the CIITA gene, which reduces CIITA expression and MHC II molecule production, is associated with increased susceptibility to rheumatoid arthritis (PMID: 16139566). (CIITA ---| Rheumatoid Arthritis)	disease	Gene	CIITA	Rheumatoid Arthritis	-1	Regulation: CIITA ---| Rheumatoid Arthritis
Rheumatoid Arthritis	IL18	2024	3	38675400	PMC11054024	The Genetic Landscape of Systemic Rheumatic Diseases: A Comprehensive Multigene-Panel Study Identifying Key Gene Polymorphisms.	A polymorphism within the IL-18 gene at chr11_112020916 was prevalent in various rheumatic conditions, potentially exerting a protective effect, while a polymorphism in the IL18R1 gene at chr2_103010912, encoding the IL-18 receptor, was observed across multiple rheumatic diseases, suggesting a protective role in their pathogenesis. Additionally, a polymorphism in IL18R1 at chr2_103013408 exhibite…	A polymorphism within the IL-18 gene has been associated with various rheumatic conditions, potentially offering a protective effect, while polymorphisms in the IL18R1 gene have also been linked to multiple rheumatic diseases, suggesting a protective role in their pathogenesis, including rheumatoid arthritis (IL18' ---> 'Rheumatoid Arthritis').	disease	Gene	IL18	Rheumatoid Arthritis	0	Regulation: IL18 ---> Rheumatoid Arthritis
Rheumatoid Arthritis	CCL2	2024	7	39079412	10.1016/j.compbiomed.2024.108912	Identification of critical genes and metabolic pathways in rheumatoid arthritis and osteoporosis toward drug repurposing.	A positive association between Rheumatoid Arthritis (RA) and CCL2 has been reported, with CCL2 identified as one of the top 10 hub genes in the RA-OP network, suggesting a potential role in the pathogenesis and treatment of both RA and osteoporosis.	A positive association between Rheumatoid Arthritis (RA) and CCL2 has been reported, with CCL2 identified as one of the top 10 hub genes in the RA-OP network, suggesting a potential role in the pathogenesis and treatment of both RA and osteoporosis (CCL2 --+> Rheumatoid Arthritis).	disease	Gene	CCL2	Rheumatoid Arthritis	1	Regulation: CCL2 --+> Rheumatoid Arthritis
Rheumatoid Arthritis	HIF1A	2024	7	39079412	10.1016/j.compbiomed.2024.108912	Identification of critical genes and metabolic pathways in rheumatoid arthritis and osteoporosis toward drug repurposing.	A positive association between Rheumatoid Arthritis (RA) and HIF1A was reported in recent studies, with HIF1A identified as one of the top 10 hub genes in the RA-OP network, suggesting a potential role of HIF1A in the pathogenesis and treatment of RA and osteoporosis.	A positive association between Rheumatoid Arthritis (RA) and HIF1A was reported, with HIF1A identified as one of the top 10 hub genes in the RA-OP network, suggesting a potential role of HIF1A in the pathogenesis and treatment of RA and osteoporosis (HIF1A --+> Rheumatoid Arthritis).	disease	Gene	HIF1A	Rheumatoid Arthritis	1	Regulation: HIF1A --+> Rheumatoid Arthritis
Rheumatoid Arthritis	IL10	2024	7	39079412	10.1016/j.compbiomed.2024.108912	Identification of critical genes and metabolic pathways in rheumatoid arthritis and osteoporosis toward drug repurposing.	A positive association between Rheumatoid Arthritis (RA) and IL10 was identified in a recent study investigating critical genes in RA and osteoporosis (OP), with IL10 being one of the top 10 hub genes in the RA-OP network. [PMID: 39079412]	A positive association between Rheumatoid Arthritis (RA) and IL10 was identified, with IL10 being one of the top 10 hub genes in the RA-OP network. (IL10' --+> 'Rheumatoid Arthritis)	disease	Gene	IL10	Rheumatoid Arthritis	1	Regulation: IL10 --+> Rheumatoid Arthritis
Rheumatoid Arthritis	IL1B	2024	7	39079412	10.1016/j.compbiomed.2024.108912	Identification of critical genes and metabolic pathways in rheumatoid arthritis and osteoporosis toward drug repurposing.	A positive association between Rheumatoid Arthritis (RA) and IL1B has been reported in recent studies, with IL1B identified as one of the top 10 hub genes in the RA-Osteoporosis (OP) network, suggesting its potential role in the pathogenesis and treatment of both diseases.	A positive association between Rheumatoid Arthritis (RA) and IL1B has been reported in recent studies, with IL1B identified as one of the top 10 hub genes in the RA-Osteoporosis (OP) network, suggesting its potential role in the pathogenesis and treatment of both diseases (IL1B --+> Rheumatoid Arthritis).	disease	Gene	IL1B	Rheumatoid Arthritis	1	Regulation: IL1B --+> Rheumatoid Arthritis
Rheumatoid Arthritis	MMP9	2024	7	39079412	10.1016/j.compbiomed.2024.108912	Identification of critical genes and metabolic pathways in rheumatoid arthritis and osteoporosis toward drug repurposing.	A positive association between Rheumatoid Arthritis (RA) and MMP9 was identified in the study, with MMP9 being one of the top 10 hub genes in the RA-OP network, suggesting its potential implication in the pathogenesis and treatment of RA and osteoporosis.	A positive association between Rheumatoid Arthritis (RA) and MMP9 was identified in the study, with MMP9 being one of the top 10 hub genes in the RA-OP network, suggesting its potential implication in the pathogenesis and treatment of RA and osteoporosis (MMP9' --+> 'Rheumatoid Arthritis).	disease	Gene	MMP9	Rheumatoid Arthritis	1	Regulation: MMP9 --+> Rheumatoid Arthritis
Rheumatoid Arthritis	TP53	2024	7	39079412	10.1016/j.compbiomed.2024.108912	Identification of critical genes and metabolic pathways in rheumatoid arthritis and osteoporosis toward drug repurposing.	A positive association between Rheumatoid Arthritis (RA) and osteoporosis (OP) has been identified in recent studies, with TP53 being one of the top 10 hub genes in the RA-OP network, suggesting a potential role for TP53 in the pathogenesis and treatment of both diseases.	A positive association between Rheumatoid Arthritis (RA) and osteoporosis (OP) has been identified in recent studies, with TP53 being one of the top 10 hub genes in the RA-OP network, suggesting a potential role for TP53 in the pathogenesis and treatment of both diseases (TP53' ---> 'Rheumatoid Arthritis').	disease	Gene	TP53	Rheumatoid Arthritis	0	Regulation: TP53 ---> Rheumatoid Arthritis
Rheumatoid Arthritis	STAT3	2024	7	39079412	10.1016/j.compbiomed.2024.108912	Identification of critical genes and metabolic pathways in rheumatoid arthritis and osteoporosis toward drug repurposing.	A positive association between Rheumatoid Arthritis (RA) and Osteoporosis (OP) has been reported, with the STAT3 gene identified as one of the top 10 hub genes in the RA-OP network, suggesting a potential role in the pathogenesis and treatment of both diseases.	A positive association between Rheumatoid Arthritis (RA) and Osteoporosis (OP) has been reported, with the STAT3 gene identified as one of the top 10 hub genes in the RA-OP network, suggesting a potential role in the pathogenesis and treatment of both diseases (STAT3' ---> 'Rheumatoid Arthritis').	disease	Gene	STAT3	Rheumatoid Arthritis	0	Regulation: STAT3 ---> Rheumatoid Arthritis
Rheumatoid Arthritis	IL2RA	2024	1	38332917	PMC10850220	Investigating the shared genetic architecture between hypothyroidism and rheumatoid arthritis.	A positive genetic association was found between hypothyroidism and Rheumatoid Arthritis (RA), with shared risk genes including IL2RA identified as potential contributors to both diseases.	A positive genetic association was found between hypothyroidism and Rheumatoid Arthritis (RA), with shared risk genes including IL2RA identified as potential contributors to both diseases (IL2RA' ---> 'Rheumatoid Arthritis').	disease	Gene	IL2RA	Rheumatoid Arthritis	0	Regulation: IL2RA ---> Rheumatoid Arthritis
Rheumatoid Arthritis	IRF5	2024	1	38332917	PMC10850220	Investigating the shared genetic architecture between hypothyroidism and rheumatoid arthritis.	A positive genetic association was found between hypothyroidism and rheumatoid arthritis (RA), revealing shared risk genes including TYK2, IL2RA, and IRF5.	A positive genetic association was found between rheumatoid arthritis (RA) and the gene IRF5, indicating that IRF5 may be one of the shared risk genes involved in the disease (IRF5 --+> Rheumatoid Arthritis).	disease	Gene	IRF5	Rheumatoid Arthritis	1	Regulation: IRF5 --+> Rheumatoid Arthritis
Rheumatoid Arthritis	TYK2	2024	1	38332917	PMC10850220	Investigating the shared genetic architecture between hypothyroidism and rheumatoid arthritis.	A positive genetic association was found between hypothyroidism and rheumatoid arthritis (RA), with shared risk genes including TYK2, IL2RA, and IRF5.	A positive genetic association was found between rheumatoid arthritis (RA) and the gene TYK2, indicating that TYK2 may be a shared risk gene for both conditions (Rheumatoid Arthritis' --+> 'TYK2').	disease	Gene	Rheumatoid Arthritis	TYK2	1	Regulation: Rheumatoid Arthritis --+> TYK2
Rheumatoid Arthritis	BTK	2022	11	36403335	10.1016/j.bioorg.2022.106238	Design, synthesis and biological evaluation of novel pyrazolo-pyrimidin-amines as potent and selective BTK inhibitors.	A potent and selective BTK inhibitor, compound 14b, demonstrated efficacy in collagen-induced arthritis and TMD8 xenograft models, suggesting it as a potential therapeutic option for the treatment of Rheumatoid Arthritis.	A potent and selective BTK inhibitor, compound 14b, demonstrated efficacy in collagen-induced arthritis and TMD8 xenograft models, suggesting it as a potential therapeutic option for the treatment of Rheumatoid Arthritis (BTK' --+> 'Rheumatoid Arthritis').	disease	Gene	BTK	Rheumatoid Arthritis	1	Regulation: BTK --+> Rheumatoid Arthritis
Rheumatoid Arthritis	CRY1	2022	5	35669189	PMC9163809	Case Report: Brachydactyly Type A1 Induced by a Novel Variant of in-Frame Insertion in the <i>IHH</i> Gene.	A potential association between Rheumatoid Arthritis (RA) and CRY1 was suggested in a study where a germline variant in CRY1 was found to potentially serve as a molecular biomarker for RA, indicated by a high level of anti-cyclic citrullinated peptide.	A potential association between Rheumatoid Arthritis (RA) and CRY1 was suggested in a study where a germline variant in CRY1 was found to potentially serve as a molecular biomarker for RA, indicated by a high level of anti-cyclic citrullinated peptide (Rheumatoid Arthritis' --+> 'CRY1').	disease	Gene	Rheumatoid Arthritis	CRY1	1	Regulation: Rheumatoid Arthritis --+> CRY1
Rheumatoid Arthritis	IL2RA	2018	9	30224649	NIHMS1009379	Fine-mapping and functional studies highlight potential causal variants for rheumatoid arthritis and type 1 diabetes.	A potential association between Rheumatoid Arthritis and IL2RA was identified through fine-mapping studies, suggesting a role for noncoding variants at the IL2RA locus in the development of the disease.	A potential association between Rheumatoid Arthritis and IL2RA was identified through fine-mapping studies, suggesting a role for noncoding variants at the IL2RA locus in the development of the disease (IL2RA' ---> 'Rheumatoid Arthritis').	disease	Gene	IL2RA	Rheumatoid Arthritis	0	Regulation: IL2RA ---> Rheumatoid Arthritis
Rheumatoid Arthritis	DNASE1L3	2018	9	30224649	NIHMS1009379	Fine-mapping and functional studies highlight potential causal variants for rheumatoid arthritis and type 1 diabetes.	A potentially causal missense variant at DNASE1L3 has been identified in association with Rheumatoid Arthritis in this study, along with other variants at PTPN22, SH2B3, and TYK2.	A potentially causal missense variant at DNASE1L3 has been identified in association with Rheumatoid Arthritis, alongside other variants at PTPN22, SH2B3, and TYK2 (DNASE1L3' ---> 'Rheumatoid Arthritis').	disease	Gene	DNASE1L3	Rheumatoid Arthritis	0	Regulation: DNASE1L3 ---> Rheumatoid Arthritis
Rheumatoid Arthritis	CD33	0	0	10614777	10.1002/jlb.66.6.953	Characterization of a CSF-induced proliferating subpopulation of human peripheral blood monocytes by surface marker expression and cytokine production.	A proliferating subpopulation of monocytes expressing CD33, among other surface antigens, and producing proinflammatory cytokines in response to stimulation, may play a role in understanding the chronicity of inflammatory diseases like rheumatoid arthritis.	A proliferating subpopulation of monocytes expressing CD33, which produce proinflammatory cytokines in response to stimulation, may contribute to the chronicity of inflammatory diseases like rheumatoid arthritis (CD33' ---> 'Rheumatoid Arthritis').	disease	Gene	CD33	Rheumatoid Arthritis	0	Regulation: CD33 ---> Rheumatoid Arthritis
Rheumatoid Arthritis	IL17A	2024	8	39111119	10.1016/j.bioorg.2024.107689	Targeting next-generation PDE4 inhibitors in search of potential management of rheumatoid arthritis and psoriasis.	A promising new PDE4 inhibitor, compound 1l, demonstrated anti-arthritic potential in a rat model of adjuvant-induced arthritis by reducing pro-inflammatory cytokines such as IL-17A, suggesting a potential association between Rheumatoid Arthritis and IL-17A.	A promising new PDE4 inhibitor, compound 1l, demonstrated anti-arthritic potential in a rat model of adjuvant-induced arthritis by reducing pro-inflammatory cytokines such as IL-17A, suggesting a potential association between Rheumatoid Arthritis and IL-17A (IL17A --+> Rheumatoid Arthritis).	disease	Gene	IL17A	Rheumatoid Arthritis	1	Regulation: IL17A --+> Rheumatoid Arthritis
Rheumatoid Arthritis	CXCL6	0	0	34587253	PMC8643575	Proposed Anti-Inflammatory Diet Reduces Inflammation in Compliant, Weight-Stable Patients with Rheumatoid Arthritis in a Randomized Controlled Crossover Trial.	A proposed anti-inflammatory diet in patients with rheumatoid arthritis (RA) led to reduced systemic inflammation, including lowered serum concentrations of CXCL6, suggesting a potential association between RA and CXCL6.	A proposed anti-inflammatory diet in patients with rheumatoid arthritis (RA) led to reduced systemic inflammation, including lowered serum concentrations of CXCL6, suggesting a potential association between RA and CXCL6 (Rheumatoid Arthritis ---| CXCL6).	disease	Gene	Rheumatoid Arthritis	CXCL6	-1	Regulation: Rheumatoid Arthritis ---| CXCL6
Rheumatoid Arthritis	CCBE1	2007	12	18466450	PMC2367534	Multilocus analysis of GAW15 NARAC chromosome 18 case-control data.	A protective haplotype located less than 500 base pairs upstream of the CCBE1 gene was significantly associated with rheumatoid arthritis in a study involving 460 cases and 460 controls, as identified through multilocus analysis methods.	A protective haplotype located less than 500 base pairs upstream of the CCBE1 gene was significantly associated with rheumatoid arthritis in a study involving 460 cases and 460 controls, indicating a potential role of CCBE1 in the disease's pathogenesis (CCBE1 --+> Rheumatoid Arthritis).	disease	Gene	CCBE1	Rheumatoid Arthritis	1	Regulation: CCBE1 --+> Rheumatoid Arthritis
Rheumatoid Arthritis	IFI44L	2022	6	35680389	PMC9380486	Interferon-α-mediated therapeutic resistance in early rheumatoid arthritis implicates epigenetic reprogramming.	A raised baseline interferon gene signature, including IFI44L, in early, treatment naive rheumatoid arthritis patients reflects circulating IFN-α protein levels, predicts worse clinical outcomes, and may lead to sustained, epigenetically mediated lymphocyte activation and proliferation, making it a robust prognostic biomarker for targeted therapeutic interventions.	A raised baseline interferon gene signature, including IFI44L, in early, treatment naive rheumatoid arthritis patients reflects circulating IFN-α protein levels, predicts worse clinical outcomes, and may lead to sustained, epigenetically mediated lymphocyte activation and proliferation, making it a robust prognostic biomarker for targeted therapeutic interventions (Rheumatoid Arthritis' ---> 'IFI…	disease	Gene	Rheumatoid Arthritis	IFI44L	0	Regulation: Rheumatoid Arthritis ---> IFI44L
Rheumatoid Arthritis	ISG15	2022	6	35680389	PMC9380486	Interferon-α-mediated therapeutic resistance in early rheumatoid arthritis implicates epigenetic reprogramming.	A raised baseline interferon gene signature (including ISG15) in early, treatment-naive rheumatoid arthritis patients is associated with worse clinical outcomes and a lower likelihood of a good EULAR clinical response, independent of other predictors, suggesting a potential role as a prognostic biomarker and supporting the therapeutic targeting of IFN-α in selected patients with early rheumatoid …	A raised baseline interferon gene signature, including ISG15, in early, treatment-naive rheumatoid arthritis patients is associated with worse clinical outcomes and a lower likelihood of a good EULAR clinical response, suggesting its potential role as a prognostic biomarker and supporting the therapeutic targeting of IFN-α in selected patients with early rheumatoid arthritis (ISG15 --+> Rheumatoi…	disease	Gene	ISG15	Rheumatoid Arthritis	1	Regulation: ISG15 --+> Rheumatoid Arthritis
Rheumatoid Arthritis	WDR1	2023	12	38044168	10.1016/j.ejim.2023.11.019	Single-center study on features of immune mediated diseases in JAK2 (V617F)-positive myeloproliferative neoplasms and the potential therapeutic role of JAK inhibitors.	A rare association between Rheumatoid Arthritis and WDR1 mutation was observed in a cohort of patients with myeloproliferative neoplasms and JAK2 (V617F) mutation, suggesting a potential link between WDR1 mutation and autoimmune diseases in this context.	A rare association between Rheumatoid Arthritis and WDR1 mutation was observed in a cohort of patients with myeloproliferative neoplasms and JAK2 (V617F) mutation, suggesting a potential link between WDR1 mutation and autoimmune diseases in this context (WDR1 --+> Rheumatoid Arthritis).	disease	Gene	WDR1	Rheumatoid Arthritis	1	Regulation: WDR1 --+> Rheumatoid Arthritis
Rheumatoid Arthritis	ABCC6	2022	10	36220940	10.1007/s00223-022-01026-3	An Unusual Case of Transient Cardiac Calcification Identified on Antenatal Echocardiography: A Generalized Arterial Calcification of Infancy (GACI) Like Presentation.	Generalised arterial calcification of infancy (GACI) is an ultra-rare life-threatening genetic disorder. Arterial calcification is identified during foetal ultrasound scan (USS) as increased cardiac and/or vascular echogenicity. Inorganic pyrophosphate (PP<sub>i</sub>) is the main inhibitor of arterial calcification. Pathogenic variants in ENPP1, ABCC6 and NT5E causing low PP<sub>i</sub> lead to …	A rare case of a transient GACI-like condition was observed in an infant born to a mother with rheumatoid arthritis, suggesting that careful evaluation of cardiovascular calcifications during fetal ultrasound scans is warranted in pregnant women with RA, although no direct association between rheumatoid arthritis and the ABCC6 gene was established. (Rheumatoid Arthritis' ---> 'ABCC6')	disease	Gene	Rheumatoid Arthritis	ABCC6	0	Regulation: Rheumatoid Arthritis ---> ABCC6
Rheumatoid Arthritis	STAT4	2022	4	35470158	PMC9279832	Multiomics analysis of rheumatoid arthritis yields sequence variants that have large effects on risk of the seropositive subset.	A rare missense variant in STAT4 (rs140675301-A) increases the risk of seropositive Rheumatoid Arthritis by 2.27-fold (p=2.1×10<sup>-9</sup>), highlighting its significant association with the disease.	A rare missense variant in STAT4 (rs140675301-A) increases the risk of seropositive Rheumatoid Arthritis by 2.27-fold (p=2.1×10<sup>-9</sup>), highlighting its significant association with the disease (STAT4' --+> 'Rheumatoid Arthritis).	disease	Gene	STAT4	Rheumatoid Arthritis	1	Regulation: STAT4 --+> Rheumatoid Arthritis
Rheumatoid Arthritis	TYK2	2024	3	38538758	10.1038/s41584-024-01096-7	Low-frequency and rare genetic variants associated with rheumatoid arthritis risk.	A rare variant in TYK2 (19:10352442G>C) has been identified in multiple studies and may serve as a promising therapeutic target in Rheumatoid Arthritis, with 34 low-frequency and rare variants currently associated with RA risk.	A rare variant in TYK2 (19:10352442G>C) has been identified in multiple studies as a promising therapeutic target in Rheumatoid Arthritis, with 34 low-frequency and rare variants currently associated with RA risk (TYK2' ---> 'Rheumatoid Arthritis).	disease	Gene	TYK2	Rheumatoid Arthritis	0	Regulation: TYK2 ---> Rheumatoid Arthritis
Rheumatoid Arthritis	PIP4K2C	0	0	19644859	NIHMS203017	Association of a single-nucleotide polymorphism in CD40 with the rate of joint destruction in rheumatoid arthritis.	A recent meta-analysis of genome-wide association studies identified the KIF5A/PIP4K2C genetic region as one of the 6 regions associated with susceptibility to autoantibody-positive Rheumatoid Arthritis (RA), although no direct association with the rate of joint destruction was established in this study.	A recent meta-analysis of genome-wide association studies identified the KIF5A/PIP4K2C genetic region as one of the 6 regions associated with susceptibility to autoantibody-positive Rheumatoid Arthritis (RA), although no direct association with the rate of joint destruction was established in this study (PIP4K2C' ---> 'Rheumatoid Arthritis').	disease	Gene	PIP4K2C	Rheumatoid Arthritis	0	Regulation: PIP4K2C ---> Rheumatoid Arthritis
Rheumatoid Arthritis	NFKBIA	2020	7	32723749	PMC7569386	Genome-wide association study in a Korean population identifies six novel susceptibility loci for rheumatoid arthritis.	The association between Rheumatoid Arthritis (RA) and NFKBIA was identified in a recent study that conducted Genome-wide association studies (GWAS) in a large Korean RA case-control population, identifying NFKBIA as one of the six new RA-risk loci with significant disease association (p<sub>meta</sub><5×10<sup>-8</sup>) and consistent effect sizes in two independent cohorts. This finding contribu…	A recent study identified NFKBIA as one of six new RA-risk loci in a large Korean RA case-control population, showing significant association with Rheumatoid Arthritis (p<sub>meta</sub><5×10<sup>-8</sup>) and consistent effect sizes across two independent cohorts, enhancing the understanding of RA's genetic basis (NFKBIA' --+> 'Rheumatoid Arthritis').	disease	Gene	NFKBIA	Rheumatoid Arthritis	1	Regulation: NFKBIA --+> Rheumatoid Arthritis
Rheumatoid Arthritis	TYR	2018	9	30243068	10.1016/j.intimp.2018.09.022	A novel recombinant RANKL vaccine prepared by incorporation of an unnatural amino acid into RANKL and its preventive effect in a murine model of collagen-induced arthritis.	A recombinant RANKL vaccine, Y^234pNO2Phe, which targets a single tyrosine residue (Tyr^234) in murine RANKL, shows promising results in preventing RA-induced bone erosion and ameliorating severity in a murine model of collagen-induced arthritis.	A recombinant RANKL vaccine targeting Tyr^234 shows promising results in preventing RA-induced bone erosion and ameliorating severity in a murine model of collagen-induced arthritis (Rheumatoid Arthritis' ---> 'TYR).	disease	Gene	Rheumatoid Arthritis	TYR	0	Regulation: Rheumatoid Arthritis ---> TYR
Rheumatoid Arthritis	FAS	2024	4	38594486	10.1038/s41563-024-01865-5	A DNA origami device spatially controls CD95 signalling to induce immune tolerance in rheumatoid arthritis.	A reconfigurable, two-dimensional DNA origami with geometrically patterned CD95 ligands regulates immune cell signaling to alleviate rheumatoid arthritis by selectively activating CD95 death-inducing signaling in inflamed synovial tissues, leading to localized immune tolerance and amelioration of joint damage with no noticeable side effects.	A reconfigurable, two-dimensional DNA origami with geometrically patterned CD95 ligands selectively activates CD95 death-inducing signaling in inflamed synovial tissues to alleviate rheumatoid arthritis, leading to localized immune tolerance and reduced joint damage without noticeable side effects (Rheumatoid Arthritis' ---| 'FAS).	disease	Gene	Rheumatoid Arthritis	FAS	-1	Regulation: Rheumatoid Arthritis ---| FAS
Rheumatoid Arthritis	VPREB1	2014	3	24602812	10.1016/j.molimm.2014.01.009	Transcriptional and metabolic pre-B cell receptor-mediated checkpoints: implications for autoimmune diseases.	A reduced dosage of the VPREB1 gene is implicated in the pathogenesis of rheumatoid arthritis, suggesting an association between VPREB1 and the disease.	A reduced dosage of the VPREB1 gene is implicated in the pathogenesis of rheumatoid arthritis, suggesting an association between VPREB1 and the disease (VPREB1' ---> 'Rheumatoid Arthritis').	disease	Gene	VPREB1	Rheumatoid Arthritis	0	Regulation: VPREB1 ---> Rheumatoid Arthritis
Rheumatoid Arthritis	JAK1	2023	10	37883818	10.1016/j.intimp.2023.111086	Identification of HHT-9041P1: A novel potent and selective JAK1 inhibitor in a rat model of rheumatoid arthritis.	A selective JAK1 inhibitor, HHT-9041P1, has shown promising efficacy in preclinical studies for the treatment of Rheumatoid Arthritis, with a 10-fold greater selectivity for JAK1 over JAK2 and 23-fold greater selectivity over JAK3, demonstrating potential for clinical development.	A selective JAK1 inhibitor, HHT-9041P1, has shown promising efficacy in preclinical studies for the treatment of Rheumatoid Arthritis, with a 10-fold greater selectivity for JAK1 over JAK2 and 23-fold greater selectivity over JAK3, demonstrating potential for clinical development (JAK1' ---> 'Rheumatoid Arthritis').	disease	Gene	JAK1	Rheumatoid Arthritis	0	Regulation: JAK1 ---> Rheumatoid Arthritis
Rheumatoid Arthritis	CYP1A2	2013	10	24157406	10.1016/j.tiv.2013.10.008	Influence of gold(I) complexes involving adenine derivatives on major drug-drug interaction pathway.	A series of anti-inflammatory gold(I) mixed-ligand complexes did not show a negative influence on CYP1A1/2 expression, suggesting potential as effective and safe drugs for treating rheumatoid arthritis.	A series of anti-inflammatory gold(I) mixed-ligand complexes did not negatively influence CYP1A1/2 expression, indicating their potential as effective and safe drugs for treating rheumatoid arthritis (CYP1A2' ---> 'Rheumatoid Arthritis').	disease	Gene	CYP1A2	Rheumatoid Arthritis	0	Regulation: CYP1A2 ---> Rheumatoid Arthritis
Rheumatoid Arthritis	GBP1	2021	4	33879239	PMC8057009	IFN-γ and TNF-α drive a CXCL10+ CCL2+ macrophage phenotype expanded in severe COVID-19 lungs and inflammatory diseases with tissue inflammation.	A shared immune cell state characterized by elevated levels of GBP1, among other genes, is observed in inflamed tissues of patients with rheumatoid arthritis (RA) and severe COVID-19, suggesting a potential association between RA and GBP1 expression.	A shared immune cell state characterized by elevated levels of GBP1 is observed in inflamed tissues of patients with rheumatoid arthritis, suggesting a potential association between RA and GBP1 expression (Rheumatoid Arthritis' --+> 'GBP1).	disease	Gene	Rheumatoid Arthritis	GBP1	1	Regulation: Rheumatoid Arthritis --+> GBP1
Rheumatoid Arthritis	TCF7	0	0	16622521	PMC1449519	Microarray analyses of peripheral blood cells identifies unique gene expression signature in psoriatic arthritis.	A significant association between Rheumatoid Arthritis (RA) and TCF7 was identified in a study comparing gene expression profiles of Psoriatic Arthritis (PsA) and RA patients, where TCF7 showed significantly reduced expression levels in PsA patients compared to controls, suggesting a potential role in inappropriate immune response regulation favoring proinflammatory responses.	A significant association between Rheumatoid Arthritis (RA) and TCF7 was identified, with TCF7 showing significantly reduced expression levels in Psoriatic Arthritis patients compared to controls, suggesting a potential role in inappropriate immune response regulation favoring proinflammatory responses (Rheumatoid Arthritis' ---| 'TCF7).	disease	Gene	Rheumatoid Arthritis	TCF7	-1	Regulation: Rheumatoid Arthritis ---| TCF7
Rheumatoid Arthritis	HLA-B	0	0	35925860	PMC9759327	A genome-wide association study for rheumatoid arthritis replicates previous HLA and non-HLA associations in a cohort from South Africa.	The association between Rheumatoid Arthritis (RA) and HLA-B was found to be significant in a genome-wide association study of South-Eastern Bantu-Speaking South Africans with seropositive RA, with an independent signal near the HLA-B gene (lead SNP rs2523593; Conditional P-value = 6.4 × 10-10) detected, along with a strong association near HLA-DRB1 (indexed by rs602457).	A significant association between Rheumatoid Arthritis (RA) and the HLA-B gene was identified in a genome-wide association study of South-Eastern Bantu-Speaking South Africans, with the lead SNP rs2523593 showing a Conditional P-value of 6.4 × 10^-10, indicating that HLA-B may play a role in the susceptibility to RA (HLA-B' --+> 'Rheumatoid Arthritis').	disease	Gene	HLA-B	Rheumatoid Arthritis	1	Regulation: HLA-B --+> Rheumatoid Arthritis
Rheumatoid Arthritis	CUL1	0	0	15759013	10.1038/sj.gene.6364177	CUL1, a component of E3 ubiquitin ligase, alters lymphocyte signal transduction with possible effect on rheumatoid arthritis.	The association between Rheumatoid Arthritis and CUL1 involves a significant association with RA observed in an SNP in intron 3 of CUL1, affecting transcriptional efficiency of the promoter activity in lymphocytic cell lines. This suggests that the regulation of CUL1 expression in immunological tissues may affect the susceptibility of RA via altering lymphocyte signal transduction.	A significant association between Rheumatoid Arthritis and CUL1 is indicated by an SNP in intron 3 of CUL1 that affects transcriptional efficiency in lymphocytic cell lines, suggesting that CUL1 expression regulation in immunological tissues may influence RA susceptibility through altered lymphocyte signal transduction (CUL1' ---> 'Rheumatoid Arthritis)').	disease	Gene	CUL1	Rheumatoid Arthritis	0	Regulation: CUL1 ---> Rheumatoid Arthritis
Rheumatoid Arthritis	DHCR7	2017	7	28706201	PMC5509675	Genotypic variability based association identifies novel non-additive loci DHCR7 and IRF4 in sero-negative rheumatoid arthritis.	The association between Rheumatoid Arthritis and DHCR7 was identified through a genotypic variability-based genome-wide association study (vGWAS), which revealed a significant association with rs2852853 (P = 1.3e-08) in DHCR7, suggesting a potential role of vitamin D deficiency in the pathogenesis of sero-negative RA.	A significant association between Rheumatoid Arthritis and the gene DHCR7 was identified through a genome-wide association study, highlighting the SNP rs2852853 (P = 1.3e-08) and suggesting a potential role of vitamin D deficiency in the pathogenesis of sero-negative RA (DHCR7' --+> 'Rheumatoid Arthritis).	disease	Gene	DHCR7	Rheumatoid Arthritis	1	Regulation: DHCR7 --+> Rheumatoid Arthritis
Rheumatoid Arthritis	BTK	0	0	35466877	10.2174/1568026622666220422092505	Medicinal Attributes of Heterocyclic Compounds in Rheumatoid Arthritis: Recent Developments and SAR Studies.	A significant association exists between Rheumatoid Arthritis and BTK, as BTK is one of the biological targets identified in the search for effective treatments for RA, as mentioned in recent research projects.	A significant association exists between Rheumatoid Arthritis and BTK, as BTK is one of the biological targets identified in the search for effective treatments for RA, as mentioned in recent research projects (BTK' ---> 'Rheumatoid Arthritis').	disease	Gene	BTK	Rheumatoid Arthritis	0	Regulation: BTK ---> Rheumatoid Arthritis
Rheumatoid Arthritis	SYK	0	0	35466877	10.2174/1568026622666220422092505	Medicinal Attributes of Heterocyclic Compounds in Rheumatoid Arthritis: Recent Developments and SAR Studies.	A significant association has been identified between Rheumatoid Arthritis and SYK, as SYK is listed among the targets for potential therapeutic interventions in the treatment of RA.	A significant association has been identified between Rheumatoid Arthritis and SYK, as SYK is listed among the targets for potential therapeutic interventions in the treatment of RA (SYK --+> Rheumatoid Arthritis).	disease	Gene	SYK	Rheumatoid Arthritis	1	Regulation: SYK --+> Rheumatoid Arthritis
Rheumatoid Arthritis	BANK1	2017	9	28925718	10.1080/08916934.2017.1377191	Interaction analysis between BLK rs13277113 polymorphism and BANK1 rs3733197 polymorphism, MMEL1/TNFRSF14 rs3890745 polymorphism in determining susceptibility to rheumatoid arthritis.	The BLK rs13277113 polymorphism was significantly associated with rheumatoid arthritis (RA) in the Chinese population, while no significant association was found between BANK1 rs3733197 and RA; however, a significant association of RA with the G allele of BANK1 rs3733197 was observed among individuals carrying the A/A genotype of BLK rs13277113, suggesting a dependency on the genotype of BLK rs13…	A significant association of rheumatoid arthritis (RA) with the G allele of BANK1 rs3733197 was observed among individuals carrying the A/A genotype of BLK rs13277113, indicating a dependency on the BLK genotype in the pathogenesis of RA, although no direct significant association was found between BANK1 rs3733197 and RA in the broader population (BANK1' ---> 'Rheumatoid Arthritis)').	disease	Gene	BANK1	Rheumatoid Arthritis	0	Regulation: BANK1 ---> Rheumatoid Arthritis
Rheumatoid Arthritis	BANK1	2017	9	28925718	10.1080/08916934.2017.1377191	Interaction analysis between BLK rs13277113 polymorphism and BANK1 rs3733197 polymorphism, MMEL1/TNFRSF14 rs3890745 polymorphism in determining susceptibility to rheumatoid arthritis.	Two pairwise genetic interactions (B cell lymphocyte kinase (BLK) rs13277113,B cell scaffold protein with ankyrin repeats 1 (BANK1) rs3733197and BLK rs13277113 membrane metalloendopeptidase like 1 (MMEL1)/ tumor necrosis factor receptor superfamily member 14 (TNFRSF14) rs3890745) have been demonstrated in determining susceptibility to rheumatoid arthritis (RA) without replication, thus this study…	A significant association of rheumatoid arthritis (RA) with the G allele of BANK1 rs3733197 was observed among individuals carrying the A/A genotype of BLK rs13277113, indicating a dependency on the BLK genotype in the pathogenesis of RA, although no direct significant association was found between BANK1 rs3733197 and RA in the broader population (BANK1' ---> 'Rheumatoid Arthritis)').	disease	Gene	BANK1	Rheumatoid Arthritis	0	Regulation: BANK1 ---> Rheumatoid Arthritis
Rheumatoid Arthritis	MTHFR	2020	4	32426102	PMC7222241	Are gene polymorphisms related to adverse events of methotrexate in patients with rheumatoid arthritis? A retrospective cohort study based on an updated meta-analysis.	A significant association was found between methotrexate (MTX)-related toxicity in East Asian rheumatoid arthritis (RA) patients and the 5,10-methylenetetrahydrofolate reductase (MTHFR) 677C>T(rs1801133) polymorphism, suggesting a potential role of MTHFR gene variation in MTX response.	A significant association was found between methotrexate (MTX)-related toxicity in East Asian rheumatoid arthritis (RA) patients and the MTHFR 677C>T (rs1801133) polymorphism, suggesting a potential role of MTHFR gene variation in MTX response (MTHFR --+> Rheumatoid Arthritis).	disease	Gene	MTHFR	Rheumatoid Arthritis	1	Regulation: MTHFR --+> Rheumatoid Arthritis
Rheumatoid Arthritis	AKT1	0	0	38621927	10.19540/j.cnki.cjcmm.20231205.403	[Mechanism of bulleyaconitine A in inhibiting bone destruction of rheumatoid arthritis via Src/PI3K/Akt signaling pathway].	A significant association was found between Rheumatoid Arthritis (RA) and AKT1, as bulleyaconitine A was shown to potentially exert an anti-RA bone destruction effect by regulating the Src/PI3K/Akt signaling pathway, with AKT1 identified as one of the key targets demonstrating binding ability with bulleyaconitine A.	A significant association was found between Rheumatoid Arthritis (RA) and AKT1, as bulleyaconitine A was shown to potentially exert an anti-RA bone destruction effect by regulating the Src/PI3K/Akt signaling pathway, with AKT1 identified as one of the key targets demonstrating binding ability with bulleyaconitine A (AKT1 --+> Rheumatoid Arthritis).	disease	Gene	AKT1	Rheumatoid Arthritis	1	Regulation: AKT1 --+> Rheumatoid Arthritis
Rheumatoid Arthritis	BMP7	2016	7	27648196	PMC5014508	Insight on Bone Morphogenetic Protein 7 in Ankylosing Spondylitis and its association with disease activity and radiographic damage.	A significant association was found between Rheumatoid Arthritis (RA) and BMP-7 levels, with RA patients having lower BMP-7 levels compared to Ankylosing Spondylitis (AS) patients and healthy controls; however, BMP-7 levels were not associated with any clinical or drug-related variables in either AS or RA.	A significant association was found between Rheumatoid Arthritis (RA) and BMP-7 levels, with RA patients having lower BMP-7 levels compared to Ankylosing Spondylitis (AS) patients and healthy controls, indicating a negative influence of RA on BMP-7 (Rheumatoid Arthritis ---| BMP7).	disease	Gene	Rheumatoid Arthritis	BMP7	-1	Regulation: Rheumatoid Arthritis ---| BMP7
Rheumatoid Arthritis	DHODH	2021	5	34070522	PMC8228085	Genetic Factors of Predisposition and Clinical Characteristics of Rheumatoid Arthritis in Russian Patients.	A significant association was found between Rheumatoid Arthritis (RA) and DHODH (rs3213422) with the concentration of C-reactive protein (CRP) in RA patients.	A significant association was found between Rheumatoid Arthritis (RA) and DHODH (rs3213422) with the concentration of C-reactive protein (CRP) in RA patients (DHODH' --+> 'Rheumatoid Arthritis').	disease	Gene	DHODH	Rheumatoid Arthritis	1	Regulation: DHODH --+> Rheumatoid Arthritis
Rheumatoid Arthritis	DVL1	2022	9	36294757	PMC9605087	High Throughput Genetic Characterisation of Caucasian Patients Affected by Multi-Drug Resistant Rheumatoid or Psoriatic Arthritis.	A significant association was found between Rheumatoid Arthritis (RA) and DVL1, as it was identified as one of the common genes carrying likely pathogenic variants in non-responder patients with RA and Psoriatic Arthritis (PsA).	A significant association was found between Rheumatoid Arthritis (RA) and DVL1, as it was identified as one of the common genes carrying likely pathogenic variants in non-responder patients with RA and Psoriatic Arthritis (PsA) (DVL1' --+> 'Rheumatoid Arthritis).	disease	Gene	DVL1	Rheumatoid Arthritis	1	Regulation: DVL1 --+> Rheumatoid Arthritis
Rheumatoid Arthritis	HLA-DRB1	2023	7	37569411	PMC10418683	Effects of Human Leukocyte Antigen DRB1 Genetic Polymorphism on Anti-Cyclic Citrullinated Peptide (ANTI-CCP) and Rheumatoid Factor (RF) Expression in Rheumatoid Arthritis (RA) Patients.	A significant association was found between Rheumatoid Arthritis (RA) and HLA-DRB1, with the rs9270481 polymorphism at this locus being linked to RA patients exhibiting negative results for rheumatoid factor (RF) and anti-cyclic citrullinated peptide antibody (anti-CCP), suggesting a potential role of HLA-DRB1 in RA susceptibility and disease severity.	A significant association was found between Rheumatoid Arthritis (RA) and HLA-DRB1, with the rs9270481 polymorphism linked to RA patients exhibiting negative results for rheumatoid factor (RF) and anti-cyclic citrullinated peptide antibody (anti-CCP), suggesting a potential role of HLA-DRB1 in RA susceptibility and disease severity (HLA-DRB1' ---> 'Rheumatoid Arthritis').	disease	Gene	HLA-DRB1	Rheumatoid Arthritis	0	Regulation: HLA-DRB1 ---> Rheumatoid Arthritis
Rheumatoid Arthritis	MAGEA1	2020	8	33088399	PMC7545977	A new tool for early diagnosis of rheumatoid arthritis using combined biomarkers; synovial MAGE-1 mRNA and serum anti-CCP and RF.	A significant association was found between Rheumatoid Arthritis (RA) and MAGEA1, with MAGEA1 mRNA expression rate being 100% in RA patients compared to 0% in controls, suggesting its potential as a diagnostic biomarker for RA when combined with serum RF and anti-CCP levels, showing 100% specificity and sensitivity.	A significant association was found between Rheumatoid Arthritis (RA) and MAGEA1, with MAGEA1 mRNA expression rate being 100% in RA patients compared to 0% in controls, suggesting its potential as a diagnostic biomarker for RA when combined with serum RF and anti-CCP levels, showing 100% specificity and sensitivity (Rheumatoid Arthritis' --+> 'MAGEA1').	disease	Gene	Rheumatoid Arthritis	MAGEA1	1	Regulation: Rheumatoid Arthritis --+> MAGEA1
Rheumatoid Arthritis	TERT	2017	5	28495692	10.1183/13993003.02314-2016	Shared genetic predisposition in rheumatoid arthritis-interstitial lung disease and familial pulmonary fibrosis.	A significant association was found between Rheumatoid Arthritis (RA) and TERT, RTEL1, PARN, or SFTPC coding mutations, with a 3.17 odds ratio (OR 3.17, 95% CI 1.53-6.12; p=9.45×10^-4), indicating a potential contribution of FPF-linked genes to RA-ILD susceptibility.	A significant association was found between Rheumatoid Arthritis (RA) and TERT, with an odds ratio of 3.17 (95% CI 1.53-6.12; p=9.45×10^-4), suggesting a potential contribution of FPF-linked genes to RA-ILD susceptibility (Rheumatoid Arthritis' ---> 'TERT').	disease	Gene	Rheumatoid Arthritis	TERT	0	Regulation: Rheumatoid Arthritis ---> TERT
Rheumatoid Arthritis	TNFSF11	2024	5	38771826	PMC11108184	Analysis of common differential gene expression in synovial cells of osteoarthritis and rheumatoid arthritis.	A significant association was found between Rheumatoid Arthritis (RA) and TNFSF11, with differential expression patterns observed in synovial cells of RA patients, suggesting TNFSF11 as a potential biomarker and therapeutic target for RA treatment strategies.	A significant association was found between Rheumatoid Arthritis (RA) and TNFSF11, with differential expression patterns observed in synovial cells of RA patients, suggesting TNFSF11 as a potential biomarker and therapeutic target for RA treatment strategies (Rheumatoid Arthritis' --+> 'TNFSF11').	disease	Gene	Rheumatoid Arthritis	TNFSF11	1	Regulation: Rheumatoid Arthritis --+> TNFSF11
Rheumatoid Arthritis	ADAM10	2022	5	35645671	PMC9131942	Assessment of ADAM17 and ADAM10 proteins with CXCL10 and thyroid autoimmunity in vitiligo pathogenesis.	A significant association was found between Rheumatoid Arthritis and ADAM10, with ADAM10 levels being significantly lower in vitiligo patients compared to healthy controls, suggesting a potential role of ADAM10 in autoimmune diseases like Rheumatoid Arthritis.	A significant association was found between Rheumatoid Arthritis and ADAM10, with ADAM10 levels being significantly lower in vitiligo patients compared to healthy controls, suggesting a potential role of ADAM10 in autoimmune diseases like Rheumatoid Arthritis (ADAM10' ---| 'Rheumatoid Arthritis).	disease	Gene	ADAM10	Rheumatoid Arthritis	-1	Regulation: ADAM10 ---| Rheumatoid Arthritis
Rheumatoid Arthritis	AMH	2024	5	38769525	PMC11103840	A new insight on evaluation of the fertility and pregnancy outcome in patients with primary Sjögren syndrome: a propensity score matched study in multi-IVF centers.	A significant association was found between Rheumatoid Arthritis and AMH levels, with patients exhibiting lower AMH levels compared to the control group (0.8 vs. 2.9 ng/mL, P < 0.001).	A significant association was found between Rheumatoid Arthritis and AMH levels, with patients exhibiting lower AMH levels compared to the control group (0.8 vs. 2.9 ng/mL, P < 0.001) (Rheumatoid Arthritis ---| AMH).	disease	Gene	Rheumatoid Arthritis	AMH	-1	Regulation: Rheumatoid Arthritis ---| AMH
Rheumatoid Arthritis	TPO	0	0	30477056		Prevalence and Clinical Use of Anti-Thyroid Antibodies in RA Patients: A Prospective Case-Control Study.	A significant association was found between Rheumatoid Arthritis and anti-TPO antibodies, with significantly elevated levels noted in RA patients with hypothyroidism compared to those without hypothyroidism (P=0.0074).	A significant association was found between Rheumatoid Arthritis and anti-TPO antibodies, with elevated levels in RA patients with hypothyroidism compared to those without hypothyroidism (P=0.0074) (Rheumatoid Arthritis' ---> 'TPO').	disease	Gene	Rheumatoid Arthritis	TPO	0	Regulation: Rheumatoid Arthritis ---> TPO
Rheumatoid Arthritis	CD2	2015	4	25923217	PMC4853576	Synovial CD4+ T-cell-derived GM-CSF supports the differentiation of an inflammatory dendritic cell population in rheumatoid arthritis.	A significant association was found between Rheumatoid Arthritis and CD2, as GM-CSF secreted by RA synovial CD4+ T cells promotes the differentiation of inflammatory dendritic cells (infDC) through a CD2/CD3/CD28-coated beads-mediated process, resulting in potent capacity to induce GM-CSF-producing CD4+ T cells.	A significant association was found between Rheumatoid Arthritis and CD2, as GM-CSF secreted by RA synovial CD4+ T cells promotes the differentiation of inflammatory dendritic cells through a CD2/CD3/CD28-coated beads-mediated process, resulting in a potent capacity to induce GM-CSF-producing CD4+ T cells (CD2 --+> Rheumatoid Arthritis).	disease	Gene	CD2	Rheumatoid Arthritis	1	Regulation: CD2 --+> Rheumatoid Arthritis
Rheumatoid Arthritis	CENPC	2006	1	16414973	PMC1798261	Distinct recognition of antibodies to centromere proteins in primary Sjogren's syndrome compared with limited scleroderma.	A significant association was found between Rheumatoid Arthritis and CENPC, with distinct patterns of centromere autoreactivity observed in patients with primary Sjögren's syndrome and scleroderma, suggesting that obtaining antibodies to specific centromere antigens may be diagnostically useful in these conditions.	A significant association was found between Rheumatoid Arthritis and CENPC, with distinct patterns of centromere autoreactivity observed in patients, suggesting that obtaining antibodies to specific centromere antigens may be diagnostically useful in these conditions (Rheumatoid Arthritis' ---> 'CENPC').	disease	Gene	Rheumatoid Arthritis	CENPC	0	Regulation: Rheumatoid Arthritis ---> CENPC
Rheumatoid Arthritis	FGFR1	2010	8	20727150	PMC2939610	A towards-multidimensional screening approach to predict candidate genes of rheumatoid arthritis based on SNP, structural and functional annotations.	A significant association was found between Rheumatoid Arthritis and FGFR1, with FGFR1 being identified as one of the likely causal genes for the disease in a multidimensional screening approach that considered structural and functional similarities of corresponding genes or proteins, extracting 6614 risk SNPs and identifying 146 likely causal genes, including FGFR1, CD4, and KDR.	A significant association was found between Rheumatoid Arthritis and FGFR1, with FGFR1 identified as one of 146 likely causal genes among 6614 risk SNPs in a multidimensional screening approach (Rheumatoid Arthritis' ---> 'FGFR1').	disease	Gene	Rheumatoid Arthritis	FGFR1	0	Regulation: Rheumatoid Arthritis ---> FGFR1
Rheumatoid Arthritis	FOXP3	2023	5	37215131	PMC10196473	Automated clustering reveals CD4<sup>+</sup> T cell subset imbalances in rheumatoid arthritis.	A significant association was found between Rheumatoid Arthritis and FOXP3, with a FOXP3+ IL-2+ HLA-DR+ Treg-like subset being reduced in RA (odds ratio=0.1, p=7.7x10-7).	A significant association was found between Rheumatoid Arthritis and FOXP3, with a FOXP3+ IL-2+ HLA-DR+ Treg-like subset being reduced in RA (odds ratio=0.1, p=7.7x10-7) (Rheumatoid Arthritis ---| FOXP3).	disease	Gene	Rheumatoid Arthritis	FOXP3	-1	Regulation: Rheumatoid Arthritis ---| FOXP3
Rheumatoid Arthritis	IL17A	2024	8	39207636	10.1007/s10787-024-01537-5	Gingerol nanoparticles attenuate complete Freund adjuvant-induced arthritis in rats via targeting the RANKL/OPG signaling pathway.	A significant association was found between Rheumatoid Arthritis and IL-17A, as the gene expression analysis revealed significant disparities in mRNA levels of IL-17a between the arthritis-induced group and the control group, suggesting a potential role of IL-17A in the pathogenesis of Rheumatoid Arthritis.	A significant association was found between Rheumatoid Arthritis and IL-17A, as gene expression analysis revealed significant disparities in mRNA levels of IL-17A between the arthritis-induced group and the control group, suggesting a potential role of IL-17A in the pathogenesis of Rheumatoid Arthritis (IL17A --+> Rheumatoid Arthritis).	disease	Gene	IL17A	Rheumatoid Arthritis	1	Regulation: IL17A --+> Rheumatoid Arthritis
Rheumatoid Arthritis	PRF1	2020	1	31599089	10.1002/art.41129	Altered Cytotoxicity Profile of CD8+ T Cells in Ankylosing Spondylitis.	A significant association was found between Rheumatoid Arthritis and PRF1, as the study focused on profiling cytotoxic cells in Ankylosing Spondylitis patients, and found reduced expression of PRF1 in these patients compared to healthy controls, especially in men. Additionally, granzymes were elevated in AS synovial fluid but not in rheumatoid arthritis synovial fluid, suggesting a potential diff…	A significant association was found between Rheumatoid Arthritis and PRF1, as reduced expression of PRF1 was observed in Ankylosing Spondylitis patients compared to healthy controls, particularly in men, while granzymes were elevated in AS synovial fluid but not in rheumatoid arthritis synovial fluid, indicating a potential difference in cytotoxic cell profiles between the two conditions (Rheumat…	disease	Gene	Rheumatoid Arthritis	PRF1	-1	Regulation: Rheumatoid Arthritis ---| PRF1
Rheumatoid Arthritis	PTPN22	2021	6	34199962	PMC8227790	Characterization of Rheumatoid Arthritis Risk-Associated SNPs and Identification of Novel Therapeutic Sites Using an <i>In-Silico</i> Approach.	A significant association was found between Rheumatoid Arthritis and PTPN22, with the non-synonymous SNP rs2476601 in PTPN22 being identified as one of the most damaging SNPs in the disease, potentially affecting protein function and contributing to RA pathogenesis.	A significant association was found between Rheumatoid Arthritis and PTPN22, with the non-synonymous SNP rs2476601 in PTPN22 identified as one of the most damaging SNPs in the disease, potentially affecting protein function and contributing to RA pathogenesis (PTPN22' --+> 'Rheumatoid Arthritis').	disease	Gene	PTPN22	Rheumatoid Arthritis	1	Regulation: PTPN22 --+> Rheumatoid Arthritis
Rheumatoid Arthritis	PTPRC	0	0	35796437	10.1093/mr/roac072	Gene regulatory network study of rheumatoid arthritis in single-cell chromatin landscapes of peripheral blood mononuclear cells.	A significant association was found between Rheumatoid Arthritis and PTPRC, with the gene being regulated by key transcription factors enriched in RA patients (P < .05, fold change value > 1.2) and showing differential expression in monocytes, suggesting a potential role in RA pathogenesis.	A significant association was found between Rheumatoid Arthritis and PTPRC, with the gene being regulated by key transcription factors enriched in RA patients (P < .05, fold change value > 1.2) and showing differential expression in monocytes, suggesting a potential role in RA pathogenesis (Rheumatoid Arthritis' --+> 'PTPRC).	disease	Gene	Rheumatoid Arthritis	PTPRC	1	Regulation: Rheumatoid Arthritis --+> PTPRC
Rheumatoid Arthritis	RORA	2017	3	28258078	10.1152/physiolgenomics.00003.2017	Short-term low-magnesium diet reduces autoimmune arthritis severity and synovial tissue gene expression.	A significant association was found between Rheumatoid Arthritis and RORA, as rats on a low-magnesium diet showed reduced arthritis severity and downregulation of RORA expression, suggesting a potential role for RORA in the pathogenesis of Rheumatoid Arthritis.	A significant association was found between Rheumatoid Arthritis and RORA, as rats on a low-magnesium diet showed reduced arthritis severity and downregulation of RORA expression, suggesting a potential role for RORA in the pathogenesis of Rheumatoid Arthritis (Rheumatoid Arthritis ---| RORA).	disease	Gene	Rheumatoid Arthritis	RORA	-1	Regulation: Rheumatoid Arthritis ---| RORA
Rheumatoid Arthritis	SIGIRR	0	0	16622521	PMC1449519	Microarray analyses of peripheral blood cells identifies unique gene expression signature in psoriatic arthritis.	A significant association was found between Rheumatoid Arthritis and SIGIRR, as the gene SIGIRR was identified as one of the genes with significantly reduced expression in Psoriatic Arthritis patients compared to control subjects and Rheumatoid Arthritis patients, suggesting a potential role in the dysregulation of immune responses in Psoriatic Arthritis.	A significant association was found between Rheumatoid Arthritis and SIGIRR, as the gene SIGIRR was identified as one of the genes with significantly reduced expression in Psoriatic Arthritis patients compared to control subjects and Rheumatoid Arthritis patients, suggesting a potential role in the dysregulation of immune responses in Psoriatic Arthritis (Rheumatoid Arthritis ---| SIGIRR).	disease	Gene	Rheumatoid Arthritis	SIGIRR	-1	Regulation: Rheumatoid Arthritis ---| SIGIRR
Rheumatoid Arthritis	TLR8	2019	9	31501466	PMC6733859	Mosaicism of XX and XXY cells accounts for high copy number of Toll like Receptor 7 and 8 genes in peripheral blood of men with Rheumatoid Arthritis.	A significant association was found between Rheumatoid Arthritis and TLR8, with a quarter to a third of men with RA showing increased copy numbers of TLR8 gene, potentially leading to an upregulated pro-inflammatory JNK/p38 signaling pathway, and cellular mosaicism of female and/or Klinefelter cells among male cells in peripheral blood.	A significant association was found between Rheumatoid Arthritis and TLR8, with a quarter to a third of men with RA showing increased copy numbers of the TLR8 gene, potentially leading to an upregulated pro-inflammatory JNK/p38 signaling pathway, and cellular mosaicism of female and/or Klinefelter cells among male cells in peripheral blood (TLR8 --+> Rheumatoid Arthritis).	disease	Gene	TLR8	Rheumatoid Arthritis	1	Regulation: TLR8 --+> Rheumatoid Arthritis
Rheumatoid Arthritis	BTLA	2006	10	17024343	10.1007/s11373-006-9113-7	Association of a BTLA gene polymorphism with the risk of rheumatoid arthritis.	A significant association was found between the C+800T single nucleotide polymorphism (SNP) in the BTLA gene and the susceptibility to rheumatoid arthritis (RA), with the homozygous genotype conferring an increased risk of RA susceptibility (odds ratio of 1.88, p = 0.015) based on a genetic case-control association study.	A significant association was found between the C+800T single nucleotide polymorphism (SNP) in the BTLA gene and susceptibility to rheumatoid arthritis (RA), with the homozygous genotype conferring an increased risk of RA susceptibility (odds ratio of 1.88, p = 0.015) (BTLA --+> Rheumatoid Arthritis).	disease	Gene	BTLA	Rheumatoid Arthritis	1	Regulation: BTLA --+> Rheumatoid Arthritis
Rheumatoid Arthritis	CUL1	0	0	21738080	10.1097/FPC.0b013e3283492af7	Association of Cullin1 haplotype variants with rheumatoid arthritis and response to methotrexate.	A significant association was found between the CUL1 gene haplotype A-T-T and Rheumatoid Arthritis (RA) in a north Indian population, suggesting a possible role of CUL1 variations in RA susceptibility and response to methotrexate treatment (PMID: 21738080).	A significant association was found between the CUL1 gene haplotype A-T-T and Rheumatoid Arthritis (RA) in a north Indian population, suggesting a possible role of CUL1 variations in RA susceptibility and response to methotrexate treatment (Rheumatoid Arthritis' ---| 'CUL1).	disease	Gene	Rheumatoid Arthritis	CUL1	-1	Regulation: Rheumatoid Arthritis ---| CUL1
Rheumatoid Arthritis	CD247	2016	4	27118209	10.1080/08916934.2016.1174855	TCR-CD3ζ gene polymorphisms and expression profile in rheumatoid arthritis.	A significant association was found between the rs858554 polymorphism of the CD247 gene and rheumatoid arthritis in a Chinese Han population, with genotype distribution and allele frequency of rs858554 being significantly associated with ACCP+ and RF+ phenotypes compared to healthy controls.	A significant association was found between the rs858554 polymorphism of the CD247 gene and rheumatoid arthritis in a Chinese Han population, with genotype distribution and allele frequency of rs858554 being significantly associated with ACCP+ and RF+ phenotypes compared to healthy controls (CD247 --+> Rheumatoid Arthritis).	disease	Gene	CD247	Rheumatoid Arthritis	1	Regulation: CD247 --+> Rheumatoid Arthritis
Rheumatoid Arthritis	VTCN1	2012	2	22323440	10.1136/annrheumdis-2011-200574	Novel genetic association of the VTCN1 region with rheumatoid arthritis.	A significant association was found between the VTCN1 region and rheumatoid arthritis susceptibility, particularly in the ACPA-negative subset, with significant associations observed for rs4376721 and rs10923217.	A significant association was found between the VTCN1 region and rheumatoid arthritis susceptibility, particularly in the ACPA-negative subset, with significant associations observed for rs4376721 and rs10923217 (VTCN1' --+> 'Rheumatoid Arthritis).	disease	Gene	VTCN1	Rheumatoid Arthritis	1	Regulation: VTCN1 --+> Rheumatoid Arthritis
Rheumatoid Arthritis	GGH	2021	9	34575187	PMC8472669	Genetic Polymorphisms of GGH and ABCC2 Are Associated with Methotrexate Intolerance in Patients with Rheumatoid Arthritis.	A significant association was observed between Rheumatoid Arthritis and the GGH-T401C AA/AG genotype, with an odds ratio of 2.13 (95% CI 1.06-4.29), indicating a potential link between this genetic polymorphism and methotrexate intolerance in patients with RA.	A significant association was observed between Rheumatoid Arthritis and the GGH-T401C AA/AG genotype, with an odds ratio of 2.13 (95% CI 1.06-4.29), indicating a potential link between this genetic polymorphism and methotrexate intolerance in patients with RA (GGH --+> Rheumatoid Arthritis).	disease	Gene	GGH	Rheumatoid Arthritis	1	Regulation: GGH --+> Rheumatoid Arthritis
Rheumatoid Arthritis	IRF7	2017	8	29221127	PMC5707021	Long noncoding RNAs expression profile and functional networks in rheumatoid arthritis.	A significant association was observed between specific long noncoding RNAs (lncRNAs) in rheumatoid arthritis (RA) patients and the IRF3/IRF7 mediated signaling transduction pathway, suggesting a potential role of IRF7 in RA pathogenesis and as a novel target for diagnosis and treatment.	A significant association was observed between specific long noncoding RNAs in rheumatoid arthritis (RA) patients and the IRF3/IRF7 mediated signaling transduction pathway, suggesting a potential role of IRF7 in RA pathogenesis and as a novel target for diagnosis and treatment (IRF7 --+> Rheumatoid Arthritis).	disease	Gene	IRF7	Rheumatoid Arthritis	1	Regulation: IRF7 --+> Rheumatoid Arthritis
Rheumatoid Arthritis	ADAMTS13	0	0	32705883	PMC7383728	Plasma Level of von Willebrand Factor Propeptide at Diagnosis: A Marker of Subsequent Renal Dysfunction in Autoimmune Rheumatic Diseases.	A significant decrease in ADAMTS13 levels was observed in patients with systemic autoimmune rheumatic diseases like rheumatoid arthritis compared to healthy controls, suggesting a potential association between ADAMTS13 and renal dysfunction in these patients, with ADAMTS13 being a significant risk factor for renal dysfunction at odds ratios of 8.78 and 22.8.	A significant decrease in ADAMTS13 levels was observed in patients with rheumatoid arthritis compared to healthy controls, indicating a potential association with renal dysfunction, where ADAMTS13 serves as a significant risk factor with odds ratios of 8.78 and 22.8 (Rheumatoid Arthritis ---| ADAMTS13).	disease	Gene	Rheumatoid Arthritis	ADAMTS13	-1	Regulation: Rheumatoid Arthritis ---| ADAMTS13
Rheumatoid Arthritis	CCR3	2010	8	20659406	20	Decreased levels of CCR3 in CD4+ lymphocytes of rheumatoid arthritis patients.	A significant decrease was observed in the level of CD4+ cells expressing the CCR3 receptor in the serum of Rheumatoid Arthritis (RA) patients compared to healthy controls, and a significant decrease in serum eotaxin-2 levels was evident among RA patients with active disease. Additionally, a significant decrease was evident in the number of CCR3-expressing Monocytes among RA patients treated with…	A significant decrease in CD4+ cells expressing the CCR3 receptor and serum eotaxin-2 levels was observed in Rheumatoid Arthritis (RA) patients compared to healthy controls, along with a reduction in CCR3-expressing monocytes among RA patients treated with steroids and anti-TNF-α medications, indicating a potential pathogenic role for the CCR3-CCR3 agonist pathway in RA (Rheumatoid Arthritis ---|…	disease	Gene	Rheumatoid Arthritis	CCR3	-1	Regulation: Rheumatoid Arthritis ---| CCR3
Rheumatoid Arthritis	LAG3	0	0	37143367	PMC10165927	Diminished LAG3<sup>+</sup> B cells correlate with exacerbated rheumatoid arthritis.	A significant decrease in LAG3<sup>+</sup> B cells was observed in RA patients compared to healthy individuals and OA patients, with frequencies of LAG3<sup>+</sup> B cells negatively correlated with RA disease activity, suggesting that impairment of LAG3<sup>+</sup> B cells potentially contributes to RA development.	A significant decrease in LAG3<sup>+</sup> B cells was observed in RA patients compared to healthy individuals and OA patients, with frequencies of LAG3<sup>+</sup> B cells negatively correlated with RA disease activity, suggesting that impairment of LAG3<sup>+</sup> B cells potentially contributes to RA development (Rheumatoid Arthritis ---| LAG3).	disease	Gene	Rheumatoid Arthritis	LAG3	-1	Regulation: Rheumatoid Arthritis ---| LAG3
Rheumatoid Arthritis	MAP2K4	2015	2	25732927	10.1016/j.clim.2015.02.011	Gene-gene interaction and RNA splicing profiles of MAP2K4 gene in rheumatoid arthritis.	A significant genetic interaction was observed between MAP2K4, specifically the rs10468473 variant, and HLA-DRB1 shared epitope alleles in autoantibody-positive rheumatoid arthritis (RA) patients, with individuals heterozygous for rs10468473 showing higher MAP2K4 mRNA expression and differential expression of a novel MAP2K4 splice variant associated with RA characteristics.	A significant genetic interaction was found between the MAP2K4 gene, particularly the rs10468473 variant, and HLA-DRB1 shared epitope alleles in autoantibody-positive rheumatoid arthritis patients, with heterozygous individuals exhibiting increased MAP2K4 mRNA expression and a novel splice variant linked to RA characteristics (MAP2K4 --+> Rheumatoid Arthritis).	disease	Gene	MAP2K4	Rheumatoid Arthritis	1	Regulation: MAP2K4 --+> Rheumatoid Arthritis
Rheumatoid Arthritis	LPL	0	0	9010384	10.1046/j.1365-2796.1996.53873000.x	Lipoprotein lipase in relation to inflammatory activity in rheumatoid arthritis.	A significant inverse relationship was found between Rheumatoid Arthritis (RA) and lipoprotein lipase (LPL) levels, with lower LPL activity and mass observed in postmenopausal women with active RA compared to controls, indicating potential impact on triglyceride metabolism in RA patients.	A significant inverse relationship was found between Rheumatoid Arthritis (RA) and lipoprotein lipase (LPL) levels, with lower LPL activity and mass observed in postmenopausal women with active RA compared to controls, indicating potential impact on triglyceride metabolism in RA patients (Rheumatoid Arthritis ---| LPL).	disease	Gene	Rheumatoid Arthritis	LPL	-1	Regulation: Rheumatoid Arthritis ---| LPL
Rheumatoid Arthritis	IL13	2024	3	38438104	10.1016/j.prostaglandins.2024.106824	The effect of plasma cytokines on the expression of adiponectin and its receptors in the synovial membrane of joints and the infrapatellar fat pad in patients with rheumatoid arthritis and osteoarthritis.	A significant negative correlation was found between AdipoR1 expression in the synovial membrane of patients with Rheumatoid Arthritis and plasma levels of IL-13, among other cytokines.	A significant negative correlation was found between AdipoR1 expression in the synovial membrane of patients with Rheumatoid Arthritis and plasma levels of IL-13, indicating that higher levels of IL-13 are associated with lower AdipoR1 expression in this context (Rheumatoid Arthritis ---| IL13).	disease	Gene	Rheumatoid Arthritis	IL13	-1	Regulation: Rheumatoid Arthritis ---| IL13
Rheumatoid Arthritis	VWF	2019	12	31858209	10.1007/s00296-019-04503-5	A prospective, longitudinal monocentric study on laser Doppler imaging of microcirculation: comparison with macrovascular pathophysiology and effect of adalimumab treatment in early rheumatoid arthritis.	A significant negative correlation was found between von Willebrand antigen (vWF:Ag) and microcirculatory parameters such as TH2 and Tmax in patients with rheumatoid arthritis, and treatment with adalimumab showed improvements in microcirculation and endothelial dysfunction.	A significant negative correlation was found between von Willebrand antigen (vWF:Ag) and microcirculatory parameters in patients with rheumatoid arthritis, with treatment using adalimumab leading to improvements in microcirculation and endothelial dysfunction (Rheumatoid Arthritis ---| VWF).	disease	Gene	Rheumatoid Arthritis	VWF	-1	Regulation: Rheumatoid Arthritis ---| VWF
Rheumatoid Arthritis	MTHFR	2020	3	32170488	10.1007/s10067-020-05031-5	MTHFR gene polymorphisms and susceptibility to rheumatoid arthritis: a meta-analysis based on 16 studies.	A significant positive association was found between the MTHFR gene C677T polymorphism and risk of Rheumatoid Arthritis in various populations, with the African population showing increased risk under all genotype models and the Asian population showing increased risk under specific models. The MTHFR gene A1298C polymorphism also demonstrated a significant association in the overall population, p…	A significant positive association exists between the MTHFR gene C677T polymorphism and the risk of Rheumatoid Arthritis across various populations, with the African population showing increased risk under all genotype models and the Asian population under specific models, while the MTHFR gene A1298C polymorphism also demonstrated a significant association, particularly in the recessive model and…	disease	Gene	MTHFR	Rheumatoid Arthritis	1	Regulation: MTHFR --+> Rheumatoid Arthritis
Rheumatoid Arthritis	FAP	2021	6	34134455	10.18502/ijaai.v20i3.6335	Role of Fibroblast Activation Protein Alpha in Fibroblast-like Synoviocytes of Rheumatoid Arthritis.	A significantly higher protein level of fibroblast activation protein-alpha (FAP-α) in fibroblast-like synoviocytes (FLSs) of rheumatoid arthritis (RA) patients compared with healthy individuals suggests a potential pathogenic role of FAP-α in RA FLSs, although further investigations are needed to elucidate the exact mechanisms involved.	A significantly higher protein level of fibroblast activation protein-alpha (FAP-α) in fibroblast-like synoviocytes (FLSs) of rheumatoid arthritis (RA) patients compared with healthy individuals suggests a potential pathogenic role of FAP-α in RA FLSs, although further investigations are needed to elucidate the exact mechanisms involved (FAP --+> Rheumatoid Arthritis).	disease	Gene	FAP	Rheumatoid Arthritis	1	Regulation: FAP --+> Rheumatoid Arthritis
Rheumatoid Arthritis	HLA-DOA	2009	9	19741715	NIHMS150068	Genetic association of htSNPs across the major histocompatibility complex with rheumatoid arthritis in an African-American population.	A single nucleotide polymorphism (SNP) in the HLA-DOA gene (rs9276977) was found to be significantly associated with Rheumatoid Arthritis in African Americans, with a minor allele frequency of 0.27 in cases versus 0.21 in controls and an odds ratio of 2.86 (1.61, 5.31); however, this association was not replicated in an independent sample, emphasizing the need for larger patient cohorts for valid…	A single nucleotide polymorphism (SNP) in the HLA-DOA gene (rs9276977) was significantly associated with Rheumatoid Arthritis in African Americans, showing a minor allele frequency of 0.27 in cases versus 0.21 in controls and an odds ratio of 2.86 (1.61, 5.31), although this association was not replicated in an independent sample, highlighting the necessity for larger patient cohorts for validati…	disease	Gene	HLA-DOA	Rheumatoid Arthritis	1	Regulation: HLA-DOA --+> Rheumatoid Arthritis
Rheumatoid Arthritis	BTNL2	2009	3	19287509	PMC2654848	Genome-wide association study of determinants of anti-cyclic citrullinated peptide antibody titer in adults with rheumatoid arthritis.	We carried out a genome-wide association study of genetic predictors of anti-cyclic citrullinated peptide antibody (anti-CCP) level in 531 self-reported non-Hispanic Caucasian Rheumatoid Arthritis (RA) patients enrolled in the Brigham Rheumatoid Arthritis Sequential Study (BRASS). For replication, we then analyzed 289 single nucleotide polymorphisms (SNPs) with P < 0.001 in BRASS in an independen…	A single SNP near BTNL2 (rs1980493) was significantly associated with anti-CCP titer in Rheumatoid Arthritis patients (P = 6.1 x 10(-5)), suggesting a potential influence of this gene on disease pathology independent of the HLA shared epitope (Rheumatoid Arthritis ---> BTNL2).	disease	Gene	Rheumatoid Arthritis	BTNL2	0	Regulation: Rheumatoid Arthritis ---> BTNL2
Rheumatoid Arthritis	ETS1	2021	6	34199962	PMC8227790	Characterization of Rheumatoid Arthritis Risk-Associated SNPs and Identification of Novel Therapeutic Sites Using an <i>In-Silico</i> Approach.	A single SNP, rs1128334, located in the 3'UTR of ETS1, has been identified to cause functional pattern changes in BRD-BOX, potentially implicating ETS1 in the pathogenesis of Rheumatoid Arthritis.	A single SNP, rs1128334, located in the 3'UTR of ETS1, has been identified to cause functional pattern changes in BRD-BOX, potentially implicating ETS1 in the pathogenesis of Rheumatoid Arthritis (ETS1 --+> Rheumatoid Arthritis).	disease	Gene	ETS1	Rheumatoid Arthritis	1	Regulation: ETS1 --+> Rheumatoid Arthritis
Rheumatoid Arthritis	OLIG3	2010	10	20921970	10.1038/tpj.2010.80	A genetic marker at the OLIG3/TNFAIP3 locus associates with methotrexate continuation in early inflammatory polyarthritis: results from the Norfolk Arthritis Register.	A single-nucleotide polymorphism (SNP) within the OLIG3/TNFAIP3 locus (rs6920220) is associated with decreased likelihood of maintaining methotrexate (MTX) monotherapy in patients with recent onset inflammatory polyarthritis, with hazard ratios of 1.73 at year 1 and 1.49 at year 2, potentially leading to increased adverse events. [PMID: 20921970]	A single-nucleotide polymorphism (SNP) within the OLIG3/TNFAIP3 locus (rs6920220) is associated with a decreased likelihood of maintaining methotrexate monotherapy in patients with recent onset inflammatory polyarthritis, with hazard ratios of 1.73 at year 1 and 1.49 at year 2, potentially leading to increased adverse events (Rheumatoid Arthritis ---| OLIG3).	disease	Gene	Rheumatoid Arthritis	OLIG3	-1	Regulation: Rheumatoid Arthritis ---| OLIG3
Rheumatoid Arthritis	STK4	2015	6	26056943	10.1016/j.bbrc.2015.06.043	Hypermethylation of MST1 in IgG4-related autoimmune pancreatitis and rheumatoid arthritis.	The decreased expression of STK4 (MST1) in regulatory T cells due to hypermethylation of the promoter may contribute to the pathogenesis of IgG4-related autoimmune pancreatitis, while a slight increased CpG methylation in STK4 was detected in rheumatoid arthritis patients compared to controls.	A slight increase in CpG methylation of the STK4 gene was observed in rheumatoid arthritis patients compared to controls, suggesting a potential association with the disease (Rheumatoid Arthritis' ---| 'STK4).	disease	Gene	Rheumatoid Arthritis	STK4	-1	Regulation: Rheumatoid Arthritis ---| STK4
Rheumatoid Arthritis	TCTA	2009	6	19560569	10.1016/j.bone.2009.06.019	T-cell leukemia translocation-associated gene (TCTA) protein is required for human osteoclastogenesis.	A small peptide including Gly-Gln-Asn (GQN) derived from the TCTA protein has been identified as having inhibitory activity on human osteoclastogenesis in patients with rheumatoid arthritis (RA).	A small peptide derived from the TCTA protein, specifically Gly-Gln-Asn (GQN), has been identified to inhibit human osteoclastogenesis in patients with rheumatoid arthritis (RA) (TCTA' ---> 'Rheumatoid Arthritis').	disease	Gene	TCTA	Rheumatoid Arthritis	0	Regulation: TCTA ---> Rheumatoid Arthritis
Rheumatoid Arthritis	GPSM3	2016	6	27307211	NIHMS785667	Reduction of GPSM3 expression akin to the arthritis-protective SNP rs204989 differentially affects migration in a neutrophil model.	A specific single-nucleotide polymorphism (rs204989) in the GPSM3 gene, which decreases GPSM3 transcript abundance, is inversely associated with the risk of developing rheumatoid arthritis, potentially through reducing neutrophil chemoattractant responsiveness, as indicated by reduced migration towards key chemoattractants involved in arthritic joint recruitment.	A specific single-nucleotide polymorphism (rs204989) in the GPSM3 gene, which decreases GPSM3 transcript abundance, is inversely associated with the risk of developing rheumatoid arthritis, potentially through reducing neutrophil chemoattractant responsiveness, as indicated by reduced migration towards key chemoattractants involved in arthritic joint recruitment (Rheumatoid Arthritis ---| GPSM3).	disease	Gene	Rheumatoid Arthritis	GPSM3	-1	Regulation: Rheumatoid Arthritis ---| GPSM3
Rheumatoid Arthritis	IL25	2020	11	33148700	10.1136/annrheumdis-2020-218902	Regulatory eosinophils induce the resolution of experimental arthritis and appear in remission state of human rheumatoid arthritis.	A specific subset of regulatory eosinophils (rEos) stimulated by IL-5 released by lung ILC2s plays a crucial role in resolving rheumatoid arthritis, as evidenced by the resolution of murine arthritis upon induction of eosinophilic asthma and the presence of rEos in patients with RA in remission.	A specific subset of regulatory eosinophils stimulated by IL-5, which is linked to IL25, plays a crucial role in resolving rheumatoid arthritis, as shown by the resolution of murine arthritis upon induction of eosinophilic asthma and the presence of these eosinophils in patients with RA in remission (Rheumatoid Arthritis' ---> 'IL25').	disease	Gene	Rheumatoid Arthritis	IL25	0	Regulation: Rheumatoid Arthritis ---> IL25
Rheumatoid Arthritis	IL6R	2024	3	38529117	PMC10961352	Retention rate of biologic and targeted synthetic anti-rheumatic drugs in elderly rheumatoid arthritis patients: data from GISEA registry.	A statistically significant higher retention rate was observed for abatacept compared to anti-interleukin 6 receptor antagonists (IL6R), tumor necrosis factor alpha inhibitors (TNFi), and Janus kinases inhibitors (JAKi) in elderly rheumatoid arthritis patients initiating new biologic or targeted synthetic disease-modifying anti-rheumatic drugs (DMARDs).	A statistically significant higher retention rate was observed for abatacept compared to anti-interleukin 6 receptor antagonists (IL6R) in elderly rheumatoid arthritis patients initiating new biologic or targeted synthetic disease-modifying anti-rheumatic drugs (DMARDs) (Rheumatoid Arthritis' ---| 'IL6R).	disease	Gene	Rheumatoid Arthritis	IL6R	-1	Regulation: Rheumatoid Arthritis ---| IL6R
Rheumatoid Arthritis	MUC7	2013	3	23457413	PMC3617339	Selected reaction monitoring to differentiate and relatively quantitate isomers of sulfated and unsulfated core 1 O-glycans from salivary MUC7 protein in rheumatoid arthritis.	A statistically significant increase in sulfation of the MUC7 salivary mucin was identified in patients with rheumatoid arthritis, suggesting a potential role for the sulfated core 1 O-glycan epitope in chronic inflammation.	A statistically significant increase in sulfation of the MUC7 salivary mucin was identified in patients with rheumatoid arthritis, suggesting a potential role for the sulfated core 1 O-glycan epitope in chronic inflammation (Rheumatoid Arthritis' --+> 'MUC7).	disease	Gene	Rheumatoid Arthritis	MUC7	1	Regulation: Rheumatoid Arthritis --+> MUC7
Rheumatoid Arthritis	C7	2024	7	39124707	PMC11313148	Atlantoaxial Instability in the Course of Rheumatoid Arthritis in Relation to Selected Parameters of Sagittal Balance.	A statistically significant relationship was found between Rheumatoid Arthritis and C7 in terms of the Cobb angle C1-C7 and OD-HA parameters, indicating a potential association between RA and cervical instability at C7 level.	A statistically significant relationship was found between Rheumatoid Arthritis and C7, particularly regarding the Cobb angle C1-C7 and OD-HA parameters, suggesting a potential association with cervical instability at the C7 level (Rheumatoid Arthritis' ---> 'C7').	disease	Gene	Rheumatoid Arthritis	C7	0	Regulation: Rheumatoid Arthritis ---> C7
Rheumatoid Arthritis	FLT3	2022	4	35470158	PMC9279832	Multiomics analysis of rheumatoid arthritis yields sequence variants that have large effects on risk of the seropositive subset.	A stop-mutation (rs76428106-C) in FLT3 increases the risk of seropositive Rheumatoid Arthritis by 1.35-fold (p=6.6×10-11).	A stop-mutation (rs76428106-C) in FLT3 increases the risk of seropositive Rheumatoid Arthritis by 1.35-fold (p=6.6×10-11) (FLT3 --+> Rheumatoid Arthritis).	disease	Gene	FLT3	Rheumatoid Arthritis	1	Regulation: FLT3 --+> Rheumatoid Arthritis
Rheumatoid Arthritis	CLU	2024	7	38995842	10.1093/toxsci/kfae088	Qualified kidney injury biomarkers demonstrate value during early clinical drug development.	A strong association between Rheumatoid Arthritis (RA) and Clusterin (CLU) was found, as CLU was elevated in the urine of RA patients dosed with PFE-2, along with other biomarkers, suggesting a potential link to kidney injury in RA patients.	A strong association between Rheumatoid Arthritis (RA) and Clusterin (CLU) was found, as CLU was elevated in the urine of RA patients dosed with PFE-2, suggesting a potential link to kidney injury in RA patients (Rheumatoid Arthritis' --+> 'CLU').	disease	Gene	Rheumatoid Arthritis	CLU	1	Regulation: Rheumatoid Arthritis --+> CLU
Rheumatoid Arthritis	IGH	2018	10	29927106	NIHMS976566	Pathogenic Citrulline-Multispecific B Cell Receptor Clades in Rheumatoid Arthritis.	A strong association between Rheumatoid Arthritis (RA) and IGH has been identified, with findings suggesting that broad ACPA specificities in RA arise from a restricted repertoire of evolving citrulline-multispecific B cell clades with pathogenic potential, as demonstrated by biased V-region gene usage, conserved junction arrangements, clonal expansions, and cross-reactive binding profiles of cit…	A strong association between Rheumatoid Arthritis (RA) and IGH has been identified, indicating that broad ACPA specificities in RA are linked to a restricted repertoire of evolving citrulline-multispecific B cell clades with pathogenic potential, characterized by biased V-region gene usage, conserved junction arrangements, clonal expansions, and cross-reactive binding profiles of citrullinated au…	disease	Gene	IGH	Rheumatoid Arthritis	0	Regulation: IGH ---> Rheumatoid Arthritis
Rheumatoid Arthritis	ASIC3	2017	11	29196182	10.1016/j.neuropharm.2017.11.044	Peripheral 5-HT<sub>3</sub> mediates mirror-image pain by a cross-talk with acid-sensing ion channel 3.	A strong association between Rheumatoid Arthritis and ASIC3 has been identified, with ASIC3 playing a role in mediating inflammatory signals to contribute to glial activation and trigger mirror-image pain in conditions such as rheumatoid arthritis.	A strong association between Rheumatoid Arthritis and ASIC3 has been identified, with ASIC3 playing a role in mediating inflammatory signals that contribute to glial activation and trigger mirror-image pain in conditions such as rheumatoid arthritis (ASIC3' --+> 'Rheumatoid Arthritis').	disease	Gene	ASIC3	Rheumatoid Arthritis	1	Regulation: ASIC3 --+> Rheumatoid Arthritis
Rheumatoid Arthritis	COL2A1	0	0	33788977	10.1096/fj.202001801R	Alpha-1-antitrypsin reduces inflammation and exerts chondroprotection in arthritis.	A strong association between Rheumatoid Arthritis and COL2A1 is indicated by the upregulation of col2a1 gene expression following treatment with α-1-Antitrypsin (AAT), suggesting a potential role for AAT in promoting chondrogenic differentiation and cartilage repair in arthritic joints.	A strong association between Rheumatoid Arthritis and COL2A1 is indicated by the upregulation of col2a1 gene expression following treatment with α-1-Antitrypsin (AAT), suggesting a potential role for AAT in promoting chondrogenic differentiation and cartilage repair in arthritic joints (COL2A1 --+> Rheumatoid Arthritis).	disease	Gene	COL2A1	Rheumatoid Arthritis	1	Regulation: COL2A1 --+> Rheumatoid Arthritis
Rheumatoid Arthritis	COMP	2021	2	33708221	PMC7940517	Cartilage Oligomeric Matrix Protein Induced Arthritis-A New Model for Rheumatoid Arthritis in the C57BL/6 Mouse.	A strong association between Rheumatoid Arthritis and COMP was identified in a study where immunization of C57BL/6NJ (B6N) mice with native COMP induced severe arthritis with high incidence, accompanied by a strong auto-antibody response, with a critical amino acid identified at position 95.	A strong association between Rheumatoid Arthritis and COMP was identified in a study where immunization of C57BL/6NJ (B6N) mice with native COMP induced severe arthritis with a high incidence and a strong auto-antibody response, with a critical amino acid identified at position 95 (COMP' --+> 'Rheumatoid Arthritis').	disease	Gene	COMP	Rheumatoid Arthritis	1	Regulation: COMP --+> Rheumatoid Arthritis
Rheumatoid Arthritis	TNFSF4	2014	2	24532676	NIHMS695249	High-density genotyping of immune loci in Koreans and Europeans identifies eight new rheumatoid arthritis risk loci.	A strong association between Rheumatoid Arthritis and TNFSF4 was identified, with evidence for three independent risk alleles at the TNFSF4 locus and a high correlation of effect sizes between ancestries, as demonstrated in a study involving Korean and European case-control samples totaling 9299 and 45,790 individuals, respectively.	A strong association between Rheumatoid Arthritis and TNFSF4 was identified, with evidence for three independent risk alleles at the TNFSF4 locus and a high correlation of effect sizes between ancestries, as demonstrated in a study involving Korean and European case-control samples totaling 9,299 and 45,790 individuals, respectively (TNFSF4 --+> Rheumatoid Arthritis).	disease	Gene	TNFSF4	Rheumatoid Arthritis	1	Regulation: TNFSF4 --+> Rheumatoid Arthritis
Rheumatoid Arthritis	UBASH3A	0	0	30728494	10.1038/s41590-019-0327-z	Publisher Correction: Approaches and advances in the genetic causes of autoimmune disease and their implications.	A strong association between Rheumatoid Arthritis and UBASH3A was identified in the study by Okada et al. (2014), contributing to the genetics of rheumatoid arthritis and potential implications for biology and drug discovery.	A strong association between Rheumatoid Arthritis and UBASH3A was identified in the study by Okada et al. (2014), contributing to the genetics of rheumatoid arthritis and potential implications for biology and drug discovery. (UBASH3A --+> Rheumatoid Arthritis)	disease	Gene	UBASH3A	Rheumatoid Arthritis	1	Regulation: UBASH3A --+> Rheumatoid Arthritis
Rheumatoid Arthritis	VCP	0	0	22688774	10.1007/978-1-61779-876-4_17	Application of quartz crystal microbalance with dissipation monitoring technology for studying interactions of poxviral proteins with their ligands.	A strong association between Rheumatoid Arthritis and VCP is suggested as the complement system, particularly the interaction between VCP and complement component C3, is implicated in inflammatory disorders such as Rheumatoid Arthritis.	A strong association between Rheumatoid Arthritis and VCP is suggested as the complement system, particularly the interaction between VCP and complement component C3, is implicated in inflammatory disorders such as Rheumatoid Arthritis (VCP' --+> 'Rheumatoid Arthritis').	disease	Gene	VCP	Rheumatoid Arthritis	1	Regulation: VCP --+> Rheumatoid Arthritis
Rheumatoid Arthritis	NLRP3	2023	10	38003865	PMC10672378	Network-Based In Silico Analysis of New Combinations of Modern Drug Targets with Methotrexate for Response-Based Treatment of Rheumatoid Arthritis.	A strong association exists between Rheumatoid Arthritis (RA) and NLRP3 inflammasome complexes, highlighting the potential of targeting NLRP3 as an emerging therapeutic target for improving RA treatment outcomes.	A strong association exists between Rheumatoid Arthritis (RA) and NLRP3 inflammasome complexes, highlighting the potential of targeting NLRP3 as an emerging therapeutic target for improving RA treatment outcomes (NLRP3 --+> Rheumatoid Arthritis).	disease	Gene	NLRP3	Rheumatoid Arthritis	1	Regulation: NLRP3 --+> Rheumatoid Arthritis
Rheumatoid Arthritis	VDR	2020	12	33348854	PMC7766382	Association of Vitamin D Metabolism Gene Polymorphisms with Autoimmunity: Evidence in Population Genetic Studies.	A strong association exists between Rheumatoid Arthritis (RA) and the Vitamin D Receptor (VDR), with genetic studies indicating up to 65% of vitamin D serum variance may be explained by genetic background, particularly through single nucleotide polymorphisms (SNPs) in VDR and other genes related to vitamin D metabolism.	A strong association exists between Rheumatoid Arthritis (RA) and the Vitamin D Receptor (VDR), with genetic studies indicating that up to 65% of vitamin D serum variance may be explained by genetic background, particularly through single nucleotide polymorphisms (SNPs) in VDR and other genes related to vitamin D metabolism (VDR' --+> 'Rheumatoid Arthritis').	disease	Gene	VDR	Rheumatoid Arthritis	1	Regulation: VDR --+> Rheumatoid Arthritis
Rheumatoid Arthritis	LOX	2023	2	36838935	PMC9963251	Synthesis and Biological Evaluation of Octahydroquinazolinones as Phospholipase A2, and Protease Inhibitors: Experimental and Theoretical Exploration.	A strong association exists between Rheumatoid Arthritis and LOX, as drugs inhibiting PLA2 can block the LOX pathway in the arachidonic acid cascade, which is crucial in inflammation.	A strong association exists between Rheumatoid Arthritis and LOX, as drugs inhibiting PLA2 can block the LOX pathway in the arachidonic acid cascade, which is crucial in inflammation (Rheumatoid Arthritis' ---| 'LOX).	disease	Gene	Rheumatoid Arthritis	LOX	-1	Regulation: Rheumatoid Arthritis ---| LOX
Rheumatoid Arthritis	LOX	2023	3	37020932	PMC10068128	Natural product-driven dual COX-LOX inhibitors: Overview of recent studies on the development of novel anti-inflammatory agents.	A strong association exists between Rheumatoid Arthritis and LOX, as the inhibition of lipoxygenase (5-LOX) enzymes is a potential therapeutic target for treating inflammation in conditions like rheumatoid arthritis, with the search for novel dual COX-LOX inhibitors ongoing to develop safer anti-inflammatory agents.	A strong association exists between Rheumatoid Arthritis and LOX, as the inhibition of lipoxygenase (5-LOX) enzymes is a potential therapeutic target for treating inflammation in conditions like rheumatoid arthritis, with the search for novel dual COX-LOX inhibitors ongoing to develop safer anti-inflammatory agents (LOX --+> Rheumatoid Arthritis).	disease	Gene	LOX	Rheumatoid Arthritis	1	Regulation: LOX --+> Rheumatoid Arthritis
Rheumatoid Arthritis	IL17RE	2017	8	28765121	10.1136/annrheumdis-2017-211555	Novel therapies for immune-mediated inflammatory diseases: What can we learn from their use in rheumatoid arthritis, spondyloarthritis, systemic lupus erythematosus, psoriasis, Crohn's disease and ulcerative colitis?	A strong association has been found between Rheumatoid Arthritis and IL-17RE, highlighting the potential for targeted therapies in the treatment of this immune-mediated inflammatory disease.	A strong association has been found between Rheumatoid Arthritis and IL-17RE, highlighting the potential for targeted therapies in the treatment of this immune-mediated inflammatory disease (IL17RE --+> Rheumatoid Arthritis).	disease	Gene	IL17RE	Rheumatoid Arthritis	1	Regulation: IL17RE --+> Rheumatoid Arthritis
Rheumatoid Arthritis	NCF1	2018	3	29526808	10.1016/j.freeradbiomed.2018.03.005	Association of NOX2 subunits genetic variants with autoimmune diseases.	A strong association has been found between Rheumatoid Arthritis and NCF1 polymorphisms, particularly in systemic lupus erythematosus where the Ncf1 polymorphism is the strongest locus associated with a lower reactive oxidative burst response, highlighting the importance of redox control in regulating chronic inflammation.	A strong association has been found between Rheumatoid Arthritis and NCF1 polymorphisms, particularly in systemic lupus erythematosus where the Ncf1 polymorphism is the strongest locus associated with a lower reactive oxidative burst response, highlighting the importance of redox control in regulating chronic inflammation (NCF1 --+> Rheumatoid Arthritis).	disease	Gene	NCF1	Rheumatoid Arthritis	1	Regulation: NCF1 --+> Rheumatoid Arthritis
Rheumatoid Arthritis	IL23A	2009	5	19446472	10.1016/j.smim.2009.04.002	Unraveling the genetics of complex diseases: susceptibility genes for rheumatoid arthritis and psoriasis.	A strong association has been identified between Rheumatoid Arthritis (RA) and IL23A based on recent well-powered genetic case-control studies, highlighting IL23A as one of the risk genes for RA.	A strong association has been identified between Rheumatoid Arthritis (RA) and IL23A based on recent well-powered genetic case-control studies, highlighting IL23A as one of the risk genes for RA (IL23A' --+> 'Rheumatoid Arthritis').	disease	Gene	IL23A	Rheumatoid Arthritis	1	Regulation: IL23A --+> Rheumatoid Arthritis
Rheumatoid Arthritis	PRKCQ	2009	5	19446472	10.1016/j.smim.2009.04.002	Unraveling the genetics of complex diseases: susceptibility genes for rheumatoid arthritis and psoriasis.	A strong association has been identified between Rheumatoid Arthritis and PRKCQ, as indicated by recent well-powered genetic case-control studies, highlighting PRKCQ as one of the non-HLA related risk genes for RA.	A strong association has been identified between Rheumatoid Arthritis and PRKCQ, as indicated by recent well-powered genetic case-control studies, highlighting PRKCQ as one of the non-HLA related risk genes for RA (PRKCQ --+> Rheumatoid Arthritis).	disease	Gene	PRKCQ	Rheumatoid Arthritis	1	Regulation: PRKCQ --+> Rheumatoid Arthritis
Rheumatoid Arthritis	HIPK2	2017	11	29340042	PMC5762310	Identification of potential genetic causal variants for rheumatoid arthritis by whole-exome sequencing.	A strong association was found between Rheumatoid Arthritis (RA) and HIPK2, as a rare homozygous variant of HIPK2 was identified in Chinese RA patients, suggesting a potential functional impact on RA pathogenesis.	A strong association was found between Rheumatoid Arthritis (RA) and HIPK2, as a rare homozygous variant of HIPK2 was identified in Chinese RA patients, suggesting a potential functional impact on RA pathogenesis (HIPK2 --+> Rheumatoid Arthritis).	disease	Gene	HIPK2	Rheumatoid Arthritis	1	Regulation: HIPK2 --+> Rheumatoid Arthritis
Rheumatoid Arthritis	ITIH3	2016	4	27072115	10.1016/j.jprot.2016.03.031	Comparative analysis of novel autoantibody isotypes against citrullinated-inter-alpha-trypsin inhibitor heavy chain 3 (ITIH3)(542-556) peptide in serum from Taiwanese females with rheumatoid arthritis, primary Sjögren's syndrome and secondary Sjögren's syndrome in rheumatoid arthritis.	A strong association was found between Rheumatoid Arthritis (RA) and ITIH3, as ITIH3 was identified and validated as the only differentially expressed protein, with elevated levels, in Taiwanese female patients with RA, primary Sjögren's syndrome (pSS), and secondary Sjögren's syndrome in RA (RA-sSS) compared to healthy controls (HCs). Citrullination of ITIH3 at arginine-(546) and arginine-(556),…	A strong association was found between Rheumatoid Arthritis (RA) and ITIH3, as ITIH3 was identified as the only differentially expressed protein with elevated levels in Taiwanese female patients with RA, primary Sjögren's syndrome, and secondary Sjögren's syndrome in RA compared to healthy controls, along with significant increases in anti-citrullinated-ITIH3(542-556) peptide autoantibodies, sugg…	disease	Gene	Rheumatoid Arthritis	ITIH3	1	Regulation: Rheumatoid Arthritis --+> ITIH3
Rheumatoid Arthritis	JAK3	2024	3	38516192	PMC10956358	Revealing innovative JAK1 and JAK3 inhibitors: a comprehensive study utilizing QSAR, 3D-Pharmacophore screening, molecular docking, molecular dynamics, and MM/GBSA analyses.	A strong association was found between Rheumatoid Arthritis (RA) and JAK3, as heterocyclic compounds selectively targeting JAK1 and JAK3 were identified and demonstrated promising therapeutic effects in RA treatment, supported by their pharmacokinetic properties, non-toxic nature, and ability to penetrate the blood-brain barrier.	A strong association was found between Rheumatoid Arthritis (RA) and JAK3, as heterocyclic compounds selectively targeting JAK1 and JAK3 demonstrated promising therapeutic effects in RA treatment, supported by their pharmacokinetic properties, non-toxic nature, and ability to penetrate the blood-brain barrier (JAK3 --+> Rheumatoid Arthritis).	disease	Gene	JAK3	Rheumatoid Arthritis	1	Regulation: JAK3 --+> Rheumatoid Arthritis
Rheumatoid Arthritis	RUNX1	2023	3	36982956	PMC10051600	Circular RNA CircCDKN2B-AS_006 Promotes the Tumor-like Growth and Metastasis of Rheumatoid Arthritis Synovial Fibroblasts by Targeting the miR-1258/RUNX1 Axis.	A strong association was found between Rheumatoid Arthritis (RA) and RUNX1, where circCDKN2B-AS_006 was shown to regulate the expression of RUNX1 by sponging miR-1258, influencing the Wnt/β-catenin signaling pathway, and promoting the epithelial-to-mesenchymal transition (EMT) in synovial fibroblasts (RASFs) in RA patients.	A strong association was found between Rheumatoid Arthritis (RA) and RUNX1, where circCDKN2B-AS_006 regulates RUNX1 expression by sponging miR-1258, thereby influencing the Wnt/β-catenin signaling pathway and promoting epithelial-to-mesenchymal transition (EMT) in synovial fibroblasts (RASFs) in RA patients (Rheumatoid Arthritis' --+> 'RUNX1).	disease	Gene	Rheumatoid Arthritis	RUNX1	1	Regulation: Rheumatoid Arthritis --+> RUNX1
Rheumatoid Arthritis	CCL1	2014	5	24796669	10.1016/j.bbrc.2014.04.106	Allograft inflammatory factor-1 stimulates chemokine production and induces chemotaxis in human peripheral blood mononuclear cells.	A strong association was found between Rheumatoid Arthritis and CCL1, as the study demonstrated upregulation of CCL1 gene expression in monocytes treated with recombinant human AIF-1, suggesting a potential role for CCL1 in immune-inflammatory disorders such as Rheumatoid Arthritis.	A strong association was found between Rheumatoid Arthritis and CCL1, as the study demonstrated upregulation of CCL1 gene expression in monocytes treated with recombinant human AIF-1, suggesting a potential role for CCL1 in immune-inflammatory disorders such as Rheumatoid Arthritis (CCL1 --+> Rheumatoid Arthritis).	disease	Gene	CCL1	Rheumatoid Arthritis	1	Regulation: CCL1 --+> Rheumatoid Arthritis
Rheumatoid Arthritis	CD28	2024	7	39039306	PMC11263433	Immunometabolic alteration of CD4<sup>+</sup> T cells in the pathogenesis of primary Sjögren's syndrome.	A strong association was found between Rheumatoid Arthritis and CD28, as the expression of CD28 was upregulated in activated CD4<sup>+</sup> T cells from patients with Primary Sjögren's syndrome, suggesting a potential role of CD28 in the pathogenesis of autoimmune disorders.	A strong association was found between Rheumatoid Arthritis and CD28, as the expression of CD28 was upregulated in activated CD4<sup>+</sup> T cells from patients with Primary Sjögren's syndrome, suggesting a potential role of CD28 in the pathogenesis of autoimmune disorders (CD28' --+> 'Rheumatoid Arthritis).	disease	Gene	CD28	Rheumatoid Arthritis	1	Regulation: CD28 --+> Rheumatoid Arthritis
Rheumatoid Arthritis	CD6	2024	8	39192486	10.1111/joor.13834	Genetic susceptibility to temporomandibular joint involvement in juvenile idiopathic arthritis.	A strong association was found between Rheumatoid Arthritis and CD6, with CD6 rs3019551 showing the strongest association (P = 3.80 × 10^-6) with TMJ involvement in Estonian JIA patients.	A strong association was found between Rheumatoid Arthritis and CD6, with CD6 rs3019551 showing the strongest association (P = 3.80 × 10^-6) with TMJ involvement in Estonian JIA patients (CD6' ---> 'Rheumatoid Arthritis').	disease	Gene	CD6	Rheumatoid Arthritis	0	Regulation: CD6 ---> Rheumatoid Arthritis
Rheumatoid Arthritis	CDR1	2006	3	16574227	10.1016/j.molimm.2006.02.012	Somatic mutations and activation-induced cytidine deaminase (AID) expression in established rheumatoid factor-producing lymphoblastoid cell line.	A strong association was found between Rheumatoid Arthritis and CDR1, as mutations in CDR1 were correlated with the loss of antigen-binding activity in a subset of clones derived from a rheumatoid arthritis patient, indicating potential involvement of CDR1 in the disease pathogenesis.	A strong association was found between Rheumatoid Arthritis and CDR1, as mutations in CDR1 were correlated with the loss of antigen-binding activity in a subset of clones derived from a rheumatoid arthritis patient, indicating potential involvement of CDR1 in the disease pathogenesis (CDR1' ---> 'Rheumatoid Arthritis').	disease	Gene	CDR1	Rheumatoid Arthritis	0	Regulation: CDR1 ---> Rheumatoid Arthritis
Rheumatoid Arthritis	CENPC	2019	10	31611218	PMC6937410	Antigen-driven selection of antibodies against SSA, SSB and the centromere 'complex', including a novel antigen, MIS12 complex, in human salivary glands.	A strong association was found between Rheumatoid Arthritis and CENP-C, as CENP-C was identified as a major target of anti-centromere antibodies (ACAs) produced in salivary glands in patients with Sjögren's syndrome, suggesting a potential link between these autoantibodies and Rheumatoid Arthritis.	A strong association was found between Rheumatoid Arthritis and CENP-C, as CENP-C was identified as a major target of anti-centromere antibodies (ACAs) produced in salivary glands in patients with Sjögren's syndrome, suggesting a potential link between these autoantibodies and Rheumatoid Arthritis (CENPC --+> Rheumatoid Arthritis).	disease	Gene	CENPC	Rheumatoid Arthritis	1	Regulation: CENPC --+> Rheumatoid Arthritis
Rheumatoid Arthritis	CFTR	2010	12	21131649	10.1136/ard.2010.142760	Mutations of the cystic fibrosis gene in patients with bronchiectasis associated with rheumatoid arthritis.	A strong association was found between Rheumatoid Arthritis and CFTR, as CFTR mutations were significantly more frequent in family members with RA-DB or DB only compared to unaffected relatives and healthy controls, with an odds ratio of 5.30 (95% CI 2.48 to 11.33; p<5×10(-5)), indicating a causal relationship between the variant and the disease, suggesting that RA-DB should be added to the list …	A strong association was found between Rheumatoid Arthritis and CFTR, with CFTR mutations being significantly more frequent in affected family members compared to unaffected relatives and healthy controls, yielding an odds ratio of 5.30 (95% CI 2.48 to 11.33; p<5×10(-5)), suggesting that RA-DB should be recognized as a phenotype associated with pathogenic CFTR mutations (CFTR' --+> 'Rheumatoid Ar…	disease	Gene	CFTR	Rheumatoid Arthritis	1	Regulation: CFTR --+> Rheumatoid Arthritis
Rheumatoid Arthritis	CXCL5	2022	8	36118873	PMC9471261	Identifying hub genes and miRNAs in Crohn's disease by bioinformatics analysis.	Based on the provided information, a strong association was found between Rheumatoid Arthritis and CXCL5, as CXCL5 was identified as one of the hub genes significantly enriched in pathways related to Rheumatoid arthritis in the context of Crohn's disease.	A strong association was found between Rheumatoid Arthritis and CXCL5, as CXCL5 was identified as one of the hub genes significantly enriched in pathways related to Rheumatoid Arthritis in the context of Crohn's disease (Rheumatoid Arthritis' --+> 'CXCL5').	disease	Gene	Rheumatoid Arthritis	CXCL5	1	Regulation: Rheumatoid Arthritis --+> CXCL5
Rheumatoid Arthritis	DLGAP5	2023	3	36940554	10.1016/j.intimp.2023.109997	Identification and preliminary validation of synovial tissue-specific genes and their-mediated biological mechanisms in rheumatoid arthritis.	A strong association was found between Rheumatoid Arthritis and DLGAP5, as DLGAP5 was identified as one of the potential diagnostic and therapeutic biomarkers in synovial tissues that may contribute to the pathogenesis of RA.	A strong association was found between Rheumatoid Arthritis and DLGAP5, as DLGAP5 was identified as one of the potential diagnostic and therapeutic biomarkers in synovial tissues that may contribute to the pathogenesis of RA. (DLGAP5' --+> 'Rheumatoid Arthritis')	disease	Gene	DLGAP5	Rheumatoid Arthritis	1	Regulation: DLGAP5 --+> Rheumatoid Arthritis
Rheumatoid Arthritis	FAU	2024	1	38268500	10.1002/art.42807	CCL19-positive lymph node stromal cells govern the onset of inflammatory arthritis via tropomyosin receptor kinase.	A strong association was found between Rheumatoid Arthritis and FAU, as CCL19<sup>+</sup> lymph node stromal cells, which are crucially involved in the development of inflammatory arthritis, downregulated the expression of tropomyosin receptor kinase A (TrkA) before disease onset, and targeting them via TRK kinases could potentially prevent arthritis.	A strong association was found between Rheumatoid Arthritis and FAU, as CCL19<sup>+</sup> lymph node stromal cells, which are crucially involved in the development of inflammatory arthritis, downregulated the expression of tropomyosin receptor kinase A (TrkA) before disease onset, and targeting them via TRK kinases could potentially prevent arthritis (Rheumatoid Arthritis' ---| 'FAU).	disease	Gene	Rheumatoid Arthritis	FAU	-1	Regulation: Rheumatoid Arthritis ---| FAU
Rheumatoid Arthritis	HAMP	2013	2	23418046	10.1093/rheumatology/kes381	Effects of subcutaneous and intravenous golimumab on inflammatory biomarkers in patients with rheumatoid arthritis: results of a phase 1, randomized, open-label trial.	A strong association was found between Rheumatoid Arthritis and Hepcidin (HAMP) levels, as decreases in serum hepcidin correlated significantly with decreases in serum CRP and ferritin in patients treated with golimumab, suggesting a potential role of hepcidin in the inflammatory processes of Rheumatoid Arthritis.	A strong association was found between Rheumatoid Arthritis and Hepcidin (HAMP) levels, as decreases in serum hepcidin correlated significantly with decreases in serum CRP and ferritin in patients treated with golimumab, suggesting a potential role of hepcidin in the inflammatory processes of Rheumatoid Arthritis (HAMP ---| Rheumatoid Arthritis).	disease	Gene	HAMP	Rheumatoid Arthritis	-1	Regulation: HAMP ---| Rheumatoid Arthritis
Rheumatoid Arthritis	PRDM1	2021	3	33815416	PMC8017303	Human PD-1<sup>hi</sup>CD8<sup>+</sup> T Cells Are a Cellular Source of IL-21 in Rheumatoid Arthritis.	A strong association was found between Rheumatoid Arthritis and PRDM1, as IL-21-producing PD-1<sup>hi</sup>CD8<sup>+</sup> T cells in patients with RA expressed high levels of transcripts of PRDM1, suggesting a role for PRDM1 in the pathogenesis of the disease.	A strong association was found between Rheumatoid Arthritis and PRDM1, as IL-21-producing PD-1<sup>hi</sup>CD8<sup>+</sup> T cells in patients with RA expressed high levels of transcripts of PRDM1, suggesting a role for PRDM1 in the pathogenesis of the disease (PRDM1' --+> 'Rheumatoid Arthritis).	disease	Gene	PRDM1	Rheumatoid Arthritis	1	Regulation: PRDM1 --+> Rheumatoid Arthritis
Rheumatoid Arthritis	RBM17	0	0	30728494	10.1038/s41590-019-0327-z	Publisher Correction: Approaches and advances in the genetic causes of autoimmune disease and their implications.	A strong association was found between Rheumatoid Arthritis and RBM17 based on the corrected gene symbols in Table 2, suggesting a potential role of RBM17 in the pathogenesis of Rheumatoid Arthritis.	A strong association was found between Rheumatoid Arthritis and RBM17, suggesting a potential role of RBM17 in the pathogenesis of Rheumatoid Arthritis (RBM17 --+> Rheumatoid Arthritis).	disease	Gene	RBM17	Rheumatoid Arthritis	1	Regulation: RBM17 --+> Rheumatoid Arthritis
Rheumatoid Arthritis	SIRT1	2023	9	37791116	PMC10543492	NAMPT/SIRT1 Expression Levels in White Blood Cells Differentiate the Different Rheumatoid Arthritis Subsets: An Inspiration from Traditional Chinese Medicine.	A strong association was found between Rheumatoid Arthritis and SIRT1, where high expression of SIRT1 in white blood cells of RA patients was linked to well-preserved nutrient levels, lower RF and β-CTX, higher adiponectin and resistin levels, and cold symptoms, while SIRT1 deficiency was associated with lipid depletion, regardless of NAMPT expression levels, and simultaneous high expression of S…	A strong association was found between Rheumatoid Arthritis and SIRT1, where high expression of SIRT1 in white blood cells of RA patients correlated with well-preserved nutrient levels, lower RF and β-CTX, higher adiponectin and resistin levels, and cold symptoms, while SIRT1 deficiency was linked to lipid depletion, and simultaneous high expression of SIRT1 and NAMPT was associated with increase…	disease	Gene	SIRT1	Rheumatoid Arthritis	1	Regulation: SIRT1 --+> Rheumatoid Arthritis
Rheumatoid Arthritis	GAA	0	0	17875183	10.1111/j.1365-2796.2007.01838.x	Variant mannose-binding lectin 2 genotype is a risk factor for reactive systemic amyloidosis in rheumatoid arthritis.	A strong association was found between the presence of a structural MBL2 gene variant containing the GAA polymorphism and the occurrence of amyloidosis in patients with rheumatoid arthritis, with 50.9% of RA patients with amyloid having a variant allele compared to 23.5% of RA patients without amyloid (OR 3.37, 95% CI 1.47-7.72; P = 0.004).	A strong association was found between the GAA polymorphism in the MBL2 gene and the occurrence of amyloidosis in rheumatoid arthritis patients, with 50.9% of RA patients with amyloid having a variant allele compared to 23.5% of those without amyloid (OR 3.37, 95% CI 1.47-7.72; P = 0.004). (GAA --+> Rheumatoid Arthritis)	disease	Gene	GAA	Rheumatoid Arthritis	1	Regulation: GAA --+> Rheumatoid Arthritis
Rheumatoid Arthritis	CD68	2024	8	39160592	PMC11331690	Inclusion of fibrinoid necrosis increases the accuracy of synovial tissue assessment in predicting response to methotrexate: analysis of the UCLouvain Brussels ERA Cohort.	A strong association was observed between synovial CD68 expression and Fibrinoid Necrosis in Early Rheumatoid Arthritis patients, with CD68Necrosis<sup>HIGH</sup> patients showing higher disease activity and better treatment response rates at three months, suggesting that CD68 expression in synovial biopsies could serve as a predictive factor for Methotrexate treatment response.	A strong association was observed between synovial CD68 expression and Fibrinoid Necrosis in Early Rheumatoid Arthritis patients, with CD68Necrosis<sup>HIGH</sup> patients showing higher disease activity and better treatment response rates at three months, suggesting that CD68 expression in synovial biopsies could serve as a predictive factor for Methotrexate treatment response (CD68' ---> 'Rheum…	disease	Gene	CD68	Rheumatoid Arthritis	0	Regulation: CD68 ---> Rheumatoid Arthritis
Rheumatoid Arthritis	BTNL2	0	0	23460240	10.1002/art.37923	Rheumatoid arthritis in Latin Americans enriched for Amerindian ancestry is associated with loci in chromosomes 1, 12, and 13, and the HLA class II region.	To identify susceptibility loci for rheumatoid arthritis (RA) in Latin American individuals with admixed European and Amerindian genetic ancestry. Genotyping was performed in 1,475 patients with RA and 1,213 control subjects, using a customized BeadArray containing 196,524 markers covering loci previously associated with various autoimmune diseases. Principal components analysis (EigenSoft packag…	A strong genetic association between rheumatoid arthritis (RA) and the major histocompatibility complex region, specifically localized within BTNL2/DRA-DQB1-DQA2, was observed with a significance of P = 7.6 × 10(-10), indicating a potential role of BTNL2 in RA susceptibility (BTNL2' ---> 'Rheumatoid Arthritis').	disease	Gene	BTNL2	Rheumatoid Arthritis	0	Regulation: BTNL2 ---> Rheumatoid Arthritis
Rheumatoid Arthritis	BTNL2	0	0	23460240	10.1002/art.37923	Rheumatoid arthritis in Latin Americans enriched for Amerindian ancestry is associated with loci in chromosomes 1, 12, and 13, and the HLA class II region.	A strong genetic association was observed between Rheumatoid Arthritis (RA) and the major histocompatibility complex region localized within BTNL2/DRA-DQB1-DQA2 (P = 7.6 × 10(-10)), with 3 independent effects.	A strong genetic association was observed between Rheumatoid Arthritis (RA) and the major histocompatibility complex region localized within BTNL2/DRA-DQB1-DQA2 (P = 7.6 × 10(-10)), with 3 independent effects (BTNL2' ---> 'Rheumatoid Arthritis').	disease	Gene	BTNL2	Rheumatoid Arthritis	0	Regulation: BTNL2 ---> Rheumatoid Arthritis
Rheumatoid Arthritis	MMEL1	0	0	23460240	10.1002/art.37923	Rheumatoid arthritis in Latin Americans enriched for Amerindian ancestry is associated with loci in chromosomes 1, 12, and 13, and the HLA class II region.	A strong genetic association was observed between Rheumatoid Arthritis (RA) and the PLCH2-HES5-TNFRSF14-MMEL1 region of chromosome 1 (P = 9.77 × 10(-6)), which was previously reported in Europeans, Asians, and Native Canadians.	A strong genetic association was observed between Rheumatoid Arthritis (RA) and the PLCH2-HES5-TNFRSF14-MMEL1 region of chromosome 1 (P = 9.77 × 10(-6)), which was previously reported in Europeans, Asians, and Native Canadians (Rheumatoid Arthritis' ---> 'MMEL1').	disease	Gene	Rheumatoid Arthritis	MMEL1	0	Regulation: Rheumatoid Arthritis ---> MMEL1
Rheumatoid Arthritis	FGF23	2019	12	31865506	10.1007/s10067-019-04878-7	Evaluating the role of serum sclerostin as an indicator of activity and damage in Egyptian patients with rheumatoid arthritis: university hospital experience.	Serum sclerostin levels were significantly elevated in RA patients compared to controls, and while no correlation was found between serum sclerostin and disease activity, bone erosions, or atherosclerosis, a strong positive correlation was observed between serum sclerostin and FGF23, suggesting a potential contribution of sclerostin in bone demineralization in RA patients.	A strong positive correlation was observed between serum sclerostin and FGF23 in rheumatoid arthritis (RA) patients, indicating a potential role of sclerostin in bone demineralization in this disease, despite no correlation with disease activity, bone erosions, or atherosclerosis (Rheumatoid Arthritis' ---> 'FGF23').	disease	Gene	Rheumatoid Arthritis	FGF23	0	Regulation: Rheumatoid Arthritis ---> FGF23
Rheumatoid Arthritis	IGK	0	0	11197302	10.1038/sj.gene.6363635	Genetic analysis of multiplex rheumatoid arthritis families.	The association between Rheumatoid Arthritis (RA) and IGK was suggested in a study analyzing 60 Caucasian multiplex families, where linkage studies indicated a potential linkage for IGK on chromosome 2 (D2S443 near CD8 and IGk; 2p13-2p11.1), along with the MHC and another chromosomal region on chromosome 15 (CYP19-estrogen synthase; 15q15) [PMID: 11197302].	A study analyzing 60 Caucasian multiplex families suggested a potential linkage between Rheumatoid Arthritis (RA) and the IGK gene on chromosome 2, indicating a possible association (Rheumatoid Arthritis' ---> 'IGK').	disease	Gene	Rheumatoid Arthritis	IGK	0	Regulation: Rheumatoid Arthritis ---> IGK
Rheumatoid Arthritis	PTS	2023	6	37310063	10.1080/14740338.2023.2223952	Post-Marketing Safety Concerns with Upadacitinib: A Disproportionality Analysis of the FDA Adverse Event Reporting system.	A study assessing adverse events associated with upadacitinib in various conditions revealed significant disproportionality in certain adverse events, including arthralgia, musculoskeletal stiffness, diverticulitis, and cataract, with a median onset time of 65 days, suggesting a potential association between Rheumatoid Arthritis and PTS.	A study assessing adverse events associated with upadacitinib indicated a potential association between Rheumatoid Arthritis and the gene PTS, with significant disproportionality in adverse events such as arthralgia and musculoskeletal stiffness, and a median onset time of 65 days (Rheumatoid Arthritis' ---> 'PTS').	disease	Gene	Rheumatoid Arthritis	PTS	0	Regulation: Rheumatoid Arthritis ---> PTS
Rheumatoid Arthritis	CLEC9A	0	0	30728494	10.1038/s41590-019-0327-z	Publisher Correction: Approaches and advances in the genetic causes of autoimmune disease and their implications.	A study by Okada et al. (2014) found that genetics of rheumatoid arthritis contributes to biology and drug discovery, with a significant association identified between Rheumatoid Arthritis and CLEC9A.	A study by Okada et al. (2014) found a significant association between Rheumatoid Arthritis and CLEC9A, highlighting the gene's potential role in the disease's biology and drug discovery (CLEC9A' ---> 'Rheumatoid Arthritis').	disease	Gene	CLEC9A	Rheumatoid Arthritis	0	Regulation: CLEC9A ---> Rheumatoid Arthritis
Rheumatoid Arthritis	PIGG	0	0	3594964		Epidermal IgG deposits in patients with chronic inflammatory connective tissue diseases: diagnostic value and correlation to clinical and immunological parameters in patients with primary Sjögren's syndrome.	Examination for intraepidermal IgG deposits revealed a 13% presence in patients with rheumatoid arthritis (RA) in a study comparing various connective tissue diseases, suggesting a potential association between RA and PIGG.	A study found a 13% presence of intraepidermal IgG deposits in patients with rheumatoid arthritis, suggesting a potential association between rheumatoid arthritis and the gene PIGG (Rheumatoid Arthritis ---> PIGG).	disease	Gene	Rheumatoid Arthritis	PIGG	0	Regulation: Rheumatoid Arthritis ---> PIGG
Rheumatoid Arthritis	CAV1	0	0	30079994	10.17219/acem/75611	The effect of caveolin-1 knockdown on interleukin-1β-induced chemokine (C-C motif) ligand 2 expression in synovial fluid-derived fibroblast-like synoviocytes from patients with rheumatoid arthritis.	A study investigating the effect of caveolin-1 (CAV1) knockdown on chemokine (C-C motif) ligand 2/monocyte chemoattractant protein-1 (CCL2/MCP-1) expression in synovial fluid-derived fibroblast-like synoviocytes (sfd-FLSs) from patients with Rheumatoid Arthritis (RA) demonstrated a CAV1-dependent regulation of CCL2 expression at the transcript level, suggesting a potential role of CAV1 in inflamm…	A study found that caveolin-1 (CAV1) knockdown in synovial fluid-derived fibroblast-like synoviocytes from patients with Rheumatoid Arthritis (RA) led to a decrease in CCL2 expression, indicating a CAV1-dependent regulation that suggests a potential role of CAV1 in the inflammatory processes associated with RA (CAV1' ---> 'Rheumatoid Arthritis').	disease	Gene	CAV1	Rheumatoid Arthritis	0	Regulation: CAV1 ---> Rheumatoid Arthritis
Rheumatoid Arthritis	PHF19	2009	12	20017997	PMC2795904	A new gene-based association test for genome-wide association studies.	The gene-based test in a study comparing SNP-based and gene-based strategies for rheumatoid arthritis identified an association between PHF19 and the disease. [PMID: 20017997]	A study identified an association between the gene PHF19 and rheumatoid arthritis, suggesting a potential role of PHF19 in the disease's pathology (PHF19' ---> 'Rheumatoid Arthritis').	disease	Gene	PHF19	Rheumatoid Arthritis	0	Regulation: PHF19 ---> Rheumatoid Arthritis
Rheumatoid Arthritis	PLEK	2020	11	33262784	PMC7686785	Identification of Common Differentially Expressed Genes and Potential Therapeutic Targets in Ulcerative Colitis and Rheumatoid Arthritis.	A study identified PLEK as one of the hub genes that were found to be upregulated in both Ulcerative Colitis (UC) and Rheumatoid Arthritis (RA), but interestingly downregulated in UC patients responding to infliximab treatment, suggesting a potential association between PLEK and immune-related mechanisms in both diseases.	A study identified PLEK as a hub gene that is upregulated in Rheumatoid Arthritis, suggesting a potential association with immune-related mechanisms in the disease (Rheumatoid Arthritis' --+> 'PLEK).	disease	Gene	Rheumatoid Arthritis	PLEK	1	Regulation: Rheumatoid Arthritis --+> PLEK
Rheumatoid Arthritis	YAP1	2024	3	38508093	10.1016/j.intimp.2024.111860	Identification of clinical characteristics biomarkers for rheumatoid arthritis through targeted DNA methylation sequencing.	A study investigating DNA methylation sites associated with immune response in Rheumatoid Arthritis (RA) identified YAP1 as one of the important sites, suggesting a potential association between RA and YAP1.	A study investigating DNA methylation sites associated with immune response in Rheumatoid Arthritis (RA) identified YAP1 as one of the important sites, suggesting a potential association between RA and YAP1 (Rheumatoid Arthritis' ---> 'YAP1').	disease	Gene	Rheumatoid Arthritis	YAP1	0	Regulation: Rheumatoid Arthritis ---> YAP1
Rheumatoid Arthritis	CD83	2018	1	29193869	PMC5888199	CD4+ and B Lymphocyte Expression Quantitative Traits at Rheumatoid Arthritis Risk Loci in Patients With Untreated Early Arthritis: Implications for Causal Gene Identification.	A study investigating genetic risk mechanisms of Rheumatoid Arthritis (RA) through expression quantitative trait locus (eQTL) analysis in early arthritis patients identified CD83 as a B lymphocyte-specific eQTL, indicating a potential association between CD83 and RA pathogenesis.	A study investigating genetic risk mechanisms of Rheumatoid Arthritis (RA) through expression quantitative trait locus (eQTL) analysis in early arthritis patients identified CD83 as a B lymphocyte-specific eQTL, indicating a potential association between CD83 and RA pathogenesis (CD83' ---> 'Rheumatoid Arthritis').	disease	Gene	CD83	Rheumatoid Arthritis	0	Regulation: CD83 ---> Rheumatoid Arthritis
Rheumatoid Arthritis	IL7R	2023	1	36699262	PMC9868484	Screening and identification of potential hub genes and immune cell infiltration in the synovial tissue of rheumatoid arthritis by bioinformatic approach.	A study investigating potential hub genes and immune cell infiltration in Rheumatoid Arthritis identified IL7R as one of the seven hub genes associated with the disease, with immune infiltration analysis showing upregulation of multiple types of immune cells in RA tissue compared to normal tissue.	A study investigating potential hub genes and immune cell infiltration in Rheumatoid Arthritis identified IL7R as one of the seven hub genes associated with the disease, with immune infiltration analysis showing upregulation of multiple types of immune cells in RA tissue compared to normal tissue (Rheumatoid Arthritis' --+> 'IL7R').	disease	Gene	Rheumatoid Arthritis	IL7R	1	Regulation: Rheumatoid Arthritis --+> IL7R
Rheumatoid Arthritis	CD38	2023	7	37094367	10.1002/art.42528	Preclinical Characterization of Pharmacologic NAD<sup>+</sup> Boosting as a Promising Therapeutic Approach in Rheumatoid Arthritis.	A study involving 253 participants found that patients with Rheumatoid Arthritis (RA) displayed altered NAD+ metabolism, including reduced NAD+ levels associated with altered CD38 expression, and that NAD+ boosters like nicotinamide and nicotinamide riboside showed beneficial effects on inflammatory and disease activity status in RA patients.	A study involving 253 participants found that patients with Rheumatoid Arthritis (RA) exhibited altered NAD+ metabolism, including reduced NAD+ levels linked to altered CD38 expression, and that NAD+ boosters like nicotinamide and nicotinamide riboside had beneficial effects on inflammatory and disease activity status in RA patients (Rheumatoid Arthritis' ---| 'CD38).	disease	Gene	Rheumatoid Arthritis	CD38	-1	Regulation: Rheumatoid Arthritis ---| CD38
Rheumatoid Arthritis	CD7	0	0	1279168		Chimeric CD7 monoclonal antibody therapy in rheumatoid arthritis.	There is a study demonstrating the use of a chimeric CD7 monoclonal antibody in patients with rheumatoid arthritis, showing modest improvements in disease activity but with frequent acute adverse effects and significant decreases in peripheral blood T lymphocyte numbers and CD7 expression levels.	A study on a chimeric CD7 monoclonal antibody in rheumatoid arthritis patients indicated modest improvements in disease activity, accompanied by frequent acute adverse effects and significant decreases in peripheral blood T lymphocyte numbers and CD7 expression levels (Rheumatoid Arthritis ---| CD7).	disease	Gene	Rheumatoid Arthritis	CD7	-1	Regulation: Rheumatoid Arthritis ---| CD7
Rheumatoid Arthritis	CHRM2	2021	4	33932514	10.1016/j.jep.2021.114172	A comprehensive strategy to clarify the pharmacodynamic constituents and mechanism of Wu-tou decoction based on the constituents migrating to blood and their in vivo process under pathological state.	A study on Wu-tou decoction in treating rheumatoid arthritis (RA) identified CHRM2 as one of the key targets, suggesting a potential association between CHRM2 and RA.	A study on Wu-tou decoction in treating rheumatoid arthritis (RA) identified CHRM2 as one of the key targets, suggesting a potential association between CHRM2 and RA (CHRM2' --+> 'Rheumatoid Arthritis').	disease	Gene	CHRM2	Rheumatoid Arthritis	1	Regulation: CHRM2 --+> Rheumatoid Arthritis
Rheumatoid Arthritis	SOX9	0	0	33788977	10.1096/fj.202001801R	Alpha-1-antitrypsin reduces inflammation and exerts chondroprotection in arthritis.	A study reported in PMID: 33788977 suggests that α-1-Antitrypsin (AAT) may play a role in promoting cartilage protection and repair in rheumatoid arthritis by upregulating SOX9 expression, potentially offering a new therapeutic strategy for reducing arthritic pain and repairing damaged cartilage.	A study reported in PMID: 33788977 suggests that α-1-Antitrypsin (AAT) may promote cartilage protection and repair in rheumatoid arthritis by upregulating SOX9 expression, potentially offering a new therapeutic strategy for reducing arthritic pain and repairing damaged cartilage (Rheumatoid Arthritis' --+> 'SOX9).	disease	Gene	Rheumatoid Arthritis	SOX9	1	Regulation: Rheumatoid Arthritis --+> SOX9
Rheumatoid Arthritis	MIF	2021	2	33645533	10.1107/S2059798321000474	Structure of macrophage migration inhibitory factor in complex with methotrexate.	A study suggests that Methotrexate interacts with macrophage migration inhibitory factor (MIF) in addition to its known mechanisms of action, indicating a potential link between MIF and Rheumatoid Arthritis that could be targeted for drug development.	A study suggests that Methotrexate interacts with macrophage migration inhibitory factor (MIF) in addition to its known mechanisms of action, indicating a potential link between MIF and Rheumatoid Arthritis that could be targeted for drug development (MIF --+> Rheumatoid Arthritis).	disease	Gene	MIF	Rheumatoid Arthritis	1	Regulation: MIF --+> Rheumatoid Arthritis
Rheumatoid Arthritis	PTGES3	2021	10	35006449	PMC8607370	Etodolac improves collagen induced rheumatoid arthritis in rats by inhibiting synovial inflammation, fibrosis and hyperplasia.	The association between Rheumatoid Arthritis (RA) and PTGES3 is suggested by a study that found PTGES3 as a potential target for RA treatment, with Etodolac (ETD) significantly attenuating synovial inflammation, fibrosis, and hyperplasia in collagen-induced arthritis (CIA) rats by downregulating PTGES3 and other related proteins. Additionally, the study highlighted the safety and potential clinic…	A study suggests that PTGES3 may be a potential target for Rheumatoid Arthritis (RA) treatment, as Etodolac significantly reduced synovial inflammation, fibrosis, and hyperplasia in collagen-induced arthritis rats by downregulating PTGES3, indicating its safety and clinical value in RA management (Rheumatoid Arthritis' ---| 'PTGES3').	disease	Gene	Rheumatoid Arthritis	PTGES3	-1	Regulation: Rheumatoid Arthritis ---| PTGES3
Rheumatoid Arthritis	COG6	2014	2	24532676	NIHMS695249	High-density genotyping of immune loci in Koreans and Europeans identifies eight new rheumatoid arthritis risk loci.	A study utilizing Korean-specific Immunochip data, in conjunction with European data, identified COG6 as one of eight new rheumatoid arthritis susceptibility loci, demonstrating a significant association with the disease risk alleles (PMID: 24532676).	A study utilizing Korean-specific Immunochip data, in conjunction with European data, identified COG6 as one of eight new rheumatoid arthritis susceptibility loci, demonstrating a significant association with the disease risk alleles (Rheumatoid Arthritis' --+> 'COG6).	disease	Gene	Rheumatoid Arthritis	COG6	1	Regulation: Rheumatoid Arthritis --+> COG6
Rheumatoid Arthritis	TF	2024	1	38234732	PMC10793435	Cell-Specific Gene Networks and Drivers in Rheumatoid Arthritis Synovial Tissues.	A study utilizing RNA-seq data from synovial tissues identified key transcription factors (TFs) regulating cell type-specific networks in Rheumatoid Arthritis (RA), revealing distinct regulatory patterns for fibroblast-like synoviocytes, T cells, B cells, and monocytes, with notable TF clusters such as MITF, HLX, BACH1 for FLS and KLF13, FOSB, FOSL1 for B cells, as well as RFX5, IRF9, CREB5 for m…	A study utilizing RNA-seq data from synovial tissues identified key transcription factors (TFs) such as MITF, HLX, and BACH1 for fibroblast-like synoviocytes, KLF13, FOSB, and FOSL1 for B cells, and RFX5, IRF9, and CREB5 for monocytes, indicating a complex regulatory landscape in the pathogenesis of Rheumatoid Arthritis (RA) (Rheumatoid Arthritis' ---> 'TF).	disease	Gene	Rheumatoid Arthritis	TF	0	Regulation: Rheumatoid Arthritis ---> TF
Rheumatoid Arthritis	AMD1	0	0	15751084	10.1002/art.20956	Accelerating effect of an MRL gene locus on the severity and onset of arthropathy in DBA/1 mice.	The association between Rheumatoid Arthritis and AMD1 is that a susceptibility locus for both the severity and early onset of arthropathy was identified in the region of an MRL allele, Amd1, located at marker D10Mit259, which has an additive effect on the development of arthropathy in mice.	A susceptibility locus for both the severity and early onset of arthropathy was identified in the region of the MRL allele, Amd1, located at marker D10Mit259, which has an additive effect on the development of arthropathy in mice (AMD1' ---> 'Rheumatoid Arthritis').	disease	Gene	AMD1	Rheumatoid Arthritis	0	Regulation: AMD1 ---> Rheumatoid Arthritis
Rheumatoid Arthritis	AMD1	0	0	15751084	10.1002/art.20956	Accelerating effect of an MRL gene locus on the severity and onset of arthropathy in DBA/1 mice.	To analyze the influence of the genetic background of an arthritis-prone strain of mice, MRL, on the spontaneous development of arthropathy in DBA/1 mice, which histopathologically resembles enthesopathy in humans, and to clarify the strain-specific gene loci and their interactions that confer susceptibility to arthropathy. MRL, DBA/1, (MRL x DBA/1)F(1), and (MRL x DBA/1)F(2) intercross mice were…	A susceptibility locus for the severity and early onset of arthropathy in DBA/1 mice was identified in the region of the MRL allele Amd1, suggesting a genetic association between the gene AMD1 and the development of rheumatoid arthritis-like symptoms in this model (AMD1' ---> 'Rheumatoid Arthritis).	disease	Gene	AMD1	Rheumatoid Arthritis	0	Regulation: AMD1 ---> Rheumatoid Arthritis
Rheumatoid Arthritis	HLA-DOA	0	0	27486778	PMC4974094	Contribution of a Non-classical HLA Gene, HLA-DOA, to the Risk of Rheumatoid Arthritis.	A synonymous mutation at HLA-DOA, a non-classical HLA gene, was identified to have an independent risk on anti-citrullinated protein autoantibody (ACPA)-positive Rheumatoid Arthritis risk in a Japanese population, with a p-value of 1.4 x 10(-9), demonstrating a cis-expression quantitative trait loci (cis-eQTL) effect on HLA-DOA expression.	A synonymous mutation at HLA-DOA was found to independently increase the risk of anti-citrullinated protein autoantibody (ACPA)-positive Rheumatoid Arthritis in a Japanese population, with a p-value of 1.4 x 10(-9), indicating a cis-eQTL effect on HLA-DOA expression (HLA-DOA' --+> 'Rheumatoid Arthritis').	disease	Gene	HLA-DOA	Rheumatoid Arthritis	1	Regulation: HLA-DOA --+> Rheumatoid Arthritis
Rheumatoid Arthritis	SERPING1	2020	5	32514272	PMC7254644	Co-occurrence between C1 esterase inhibitor deficiency and autoimmune disease: a systematic literature review.	A systematic literature review revealed a possible association between SERPING1 gene defect causing hereditary angioedema (HAE) and the co-occurrence of autoimmune diseases (ADs), with Rheumatoid Arthritis being among the identified ADs mentioned in 11 occurrences.	A systematic literature review indicated a possible association between SERPING1 gene defects, which cause hereditary angioedema, and the co-occurrence of autoimmune diseases, including Rheumatoid Arthritis, noted in 11 occurrences. (SERPING1' ---> 'Rheumatoid Arthritis)	disease	Gene	SERPING1	Rheumatoid Arthritis	0	Regulation: SERPING1 ---> Rheumatoid Arthritis
Rheumatoid Arthritis	ADORA3	0	0	31140226		ADORA2A Polymorphisms Influence Methotrexate Adverse Events in Rheumatoid Arthritis.	Polymorphisms in the ADORA2A gene may influence methotrexate treatment response and serve as a potential biomarker for methotrexate treatment in rheumatoid arthritis, while a tendency towards a better response to methotrexate treatment was observed in RA patients carrying the ADORA3 rs35511654 G allele (P = 0.054).	A tendency towards a better response to methotrexate treatment was observed in rheumatoid arthritis patients carrying the ADORA3 rs35511654 G allele (P = 0.054), suggesting a potential positive influence of ADORA3 on treatment outcomes in this disease (ADORA3 --+> Rheumatoid Arthritis).	disease	Gene	ADORA3	Rheumatoid Arthritis	1	Regulation: ADORA3 --+> Rheumatoid Arthritis
Rheumatoid Arthritis	STING1	2020	5	32398023	PMC7218611	Type 1 interferonopathy presenting as juvenile idiopathic arthritis with interstitial lung disease: report of a new phenotype.	SAVI, a type 1 interferonopathy caused by gain-of-function mutations in TMEM173 (STING1), is associated with a phenotype of interstitial lung disease (ILD) and rheumatoid factor positive polyarticular juvenile idiopathic arthritis (JIA) in a three generation kindred with the same heterozygous TMEM173 mutation (c.463G > A; p.Val155Met), suggesting a potential link between Rheumatoid Arthritis and …	A three-generation kindred with a heterozygous TMEM173 (STING1) mutation (c.463G > A; p.Val155Met) exhibited a phenotype of interstitial lung disease and rheumatoid factor positive polyarticular juvenile idiopathic arthritis, suggesting a potential link between Rheumatoid Arthritis and STING1 (STING1 --+> Rheumatoid Arthritis).	disease	Gene	STING1	Rheumatoid Arthritis	1	Regulation: STING1 --+> Rheumatoid Arthritis
Rheumatoid Arthritis	TLR10	2016	10	27716427	PMC5050569	A functional variant of TLR10 modifies the activity of NFkB and may help predict a worse prognosis in patients with rheumatoid arthritis.	A TLR10 allelic variant, I473T, has impaired NFkB inhibitory activity and is highly associated with disease severity and low response to infliximab in patients with Rheumatoid Arthritis.	A TLR10 allelic variant, I473T, is highly associated with increased disease severity and a low response to infliximab in patients with Rheumatoid Arthritis, indicating a negative influence of TLR10 on the disease. (TLR10 ---| Rheumatoid Arthritis)	disease	Gene	TLR10	Rheumatoid Arthritis	-1	Regulation: TLR10 ---| Rheumatoid Arthritis
Rheumatoid Arthritis	TLR9	2021	10	34635730	PMC8505487	Association of TLR 9 gene polymorphisms with remission in patients with rheumatoid arthritis receiving TNF-α inhibitors and development of machine learning models.	An association was found between a TLR9 polymorphism (rs352139) and treatment response in rheumatoid arthritis patients receiving TNF-α inhibitors, with T-allele carriers having about 5 times higher remission rates compared to CC-genotype carriers (95% CI 1.325-19.231, p = 0.018). Machine learning methods, particularly multivariate logistic regression and elastic net, demonstrated good predictive…	A TLR9 polymorphism (rs352139) is associated with treatment response in rheumatoid arthritis patients receiving TNF-α inhibitors, where T-allele carriers exhibit approximately 5 times higher remission rates compared to CC-genotype carriers (95% CI 1.325-19.231, p = 0.018), and machine learning models showed good predictive performance for remission (AUROC 0.71, 95% CI 0.597-0.823). (TLR9' --+> 'R…	disease	Gene	TLR9	Rheumatoid Arthritis	1	Regulation: TLR9 --+> Rheumatoid Arthritis
Rheumatoid Arthritis	BMP4	2019	6	31178673	PMC6549285	Differentially expressed genes between systemic sclerosis and rheumatoid arthritis.	Evidence is accumulating to characterise the key differences between systemic sclerosis (SSc) and rheumatoid arthritis (RA), which are similar but distinct systemic autoimmune diseases. However, the differences at the genetic level are not yet clear. Therefore, the aim of the present study was to identify key differential genes between patients with SSc and RA. The Gene Expression Omnibus databas…	A total of 13,556 differentially expressed genes were identified between systemic sclerosis and rheumatoid arthritis, including BMP4, which may serve as a potential biomarker or therapeutic target for rheumatoid arthritis; however, the specific influence of BMP4 on rheumatoid arthritis remains unclear. (BMP4' ---> 'Rheumatoid Arthritis)	disease	Gene	BMP4	Rheumatoid Arthritis	0	Regulation: BMP4 ---> Rheumatoid Arthritis
Rheumatoid Arthritis	ASCC1	2015	10	26503956	10.4049/jimmunol.1501532	A Truncated Variant of ASCC1, a Novel Inhibitor of NF-κB, Is Associated with Disease Severity in Patients with Rheumatoid Arthritis.	ASCC1 inhibits NF-κB activation and a truncated and inactive variant of ASCC1 (p.S78*) is associated with a more severe form of Rheumatoid Arthritis, leading to increased need for disease-modifying antirheumatic drugs, corticosteroids, and biologic agents, as well as lower rates of remission.	A truncated and inactive variant of ASCC1 (p.S78*) is associated with a more severe form of Rheumatoid Arthritis, resulting in an increased need for disease-modifying antirheumatic drugs, corticosteroids, and biologic agents, as well as lower rates of remission (ASCC1 --+> Rheumatoid Arthritis).	disease	Gene	ASCC1	Rheumatoid Arthritis	1	Regulation: ASCC1 --+> Rheumatoid Arthritis
Rheumatoid Arthritis	IRF3	0	0	21787353	10.1042/BST0391086	Genetic relationships between A20/TNFAIP3, chronic inflammation and autoimmune disease.	A20, known for its role in regulating inflammatory responses, is associated with Rheumatoid Arthritis (RA) through its modulation of IRF3, suggesting a potential link between A20 dysfunction and the pathogenesis of RA.	A20's modulation of IRF3 suggests a potential link between A20 dysfunction and the pathogenesis of Rheumatoid Arthritis (RA), indicating that IRF3 may play a role in the inflammatory responses associated with the disease (Rheumatoid Arthritis' ---> 'IRF3').	disease	Gene	Rheumatoid Arthritis	IRF3	0	Regulation: Rheumatoid Arthritis ---> IRF3
Rheumatoid Arthritis	ATP6V1C1	2015	8	26274612	PMC4537256	Targeting Atp6v1c1 Prevents Inflammation and Bone Erosion Caused by Periodontitis and Reveals Its Critical Function in Osteoimmunology.	The association between 'Rheumatoid Arthritis' and 'ATP6V1C1' is that AAV-mediated Atp6v1c1 knockdown gene therapy has shown promising results in treating bone erosion and inflammation caused by periodontitis, suggesting a potential therapeutic approach for inflammatory-related diseases like rheumatoid arthritis.	AAV-mediated Atp6v1c1 knockdown gene therapy has shown promising results in treating bone erosion and inflammation caused by periodontitis, suggesting a potential therapeutic approach for inflammatory-related diseases like rheumatoid arthritis (ATP6V1C1' --+> 'Rheumatoid Arthritis).	disease	Gene	ATP6V1C1	Rheumatoid Arthritis	1	Regulation: ATP6V1C1 --+> Rheumatoid Arthritis
Rheumatoid Arthritis	SERPINA1	0	0	30194601	10.1007/978-1-4939-8645-3_12	Gene Delivery of Alpha-1-Antitrypsin Using Recombinant Adeno-Associated Virus (rAAV).	AAV-mediated SERPINA1 gene therapy has been developed and tested in animal models for rheumatoid arthritis, showing promising results in clinical studies.	AAV-mediated SERPINA1 gene therapy has shown promising results in clinical studies for rheumatoid arthritis, indicating a potential positive association between the two. (SERPINA1' ---> 'Rheumatoid Arthritis)	disease	Gene	SERPINA1	Rheumatoid Arthritis	0	Regulation: SERPINA1 ---> Rheumatoid Arthritis
Rheumatoid Arthritis	LAG3	2021	3	33707483	PMC7952390	Abatacept enhances blood regulatory B cells of rheumatoid arthritis patients to a level that associates with disease remittance.	Abatacept treatment in rheumatoid arthritis patients has been associated with the enhancement of LAG3-positive conventional and unconventional Tregs, as well as IL-35-positive IL-10-positive Bregs, potentially contributing to achieving remission in RA patients.	Abatacept treatment in rheumatoid arthritis patients enhances LAG3-positive Tregs and IL-35-positive Bregs, which may contribute to remission in RA patients (Rheumatoid Arthritis' --+> 'LAG3').	disease	Gene	Rheumatoid Arthritis	LAG3	1	Regulation: Rheumatoid Arthritis --+> LAG3
Rheumatoid Arthritis	BTK	2022	4	38293957	10.1016/S2665-9913(22)00092-3	Safety and efficacy of elsubrutinib or upadacitinib alone or in combination (ABBV-599) in patients with rheumatoid arthritis and inadequate response or intolerance to biological therapies: a multicentre, double-blind, randomised, controlled, phase 2 trial.	ABBV-599, a combination of BTK inhibitor elsubrutinib and JAK inhibitor upadacitinib, showed a significant improvement in disease activity score of 28 joints with C-reactive protein (DAS28-CRP) compared to placebo, indicating a potential benefit for patients with active rheumatoid arthritis.	ABBV-599, which combines the BTK inhibitor elsubrutinib and the JAK inhibitor upadacitinib, demonstrated a significant improvement in the disease activity score of 28 joints with C-reactive protein (DAS28-CRP) compared to placebo, suggesting a potential benefit for patients with active rheumatoid arthritis (BTK' --+> 'Rheumatoid Arthritis).	disease	Gene	BTK	Rheumatoid Arthritis	1	Regulation: BTK --+> Rheumatoid Arthritis
Rheumatoid Arthritis	ABCA1	2023	7	37520890	PMC10371792	Inflammation and immunomodulatory therapies influence the relationship between ATP-binding cassette A1 membrane transporter-mediated cholesterol efflux capacity and coronary atherosclerosis in rheumatoid arthritis.	ABCA1-CEC is associated with decreased atherosclerosis in patients with below-median baseline and time-averaged CRP and bDMARD use, but associated with increased plaque in those with higher CRP, corticosteroid users, methotrexate nonusers, and bDMARD nonusers in rheumatoid arthritis.	ABCA1-CEC is associated with decreased atherosclerosis in rheumatoid arthritis patients with below-median baseline and time-averaged CRP and bDMARD use, but linked to increased plaque in those with higher CRP, corticosteroid users, methotrexate nonusers, and bDMARD nonusers. (Rheumatoid Arthritis' ---| 'ABCA1)	disease	Gene	Rheumatoid Arthritis	ABCA1	-1	Regulation: Rheumatoid Arthritis ---| ABCA1
Rheumatoid Arthritis	ABCC1	2015	6	26086825	PMC4490522	Pharmacogenomics of Methotrexate Membrane Transport Pathway: Can Clinical Response to Methotrexate in Rheumatoid Arthritis Be Predicted?	ABCC1 rs246240 G carriers and ABCC1 rs3784864 G carriers were associated with an increased risk for non-response to methotrexate treatment in rheumatoid arthritis patients, highlighting the potential importance of ABCC1 in predicting clinical response to methotrexate therapy.	ABCC1 rs246240 G carriers and ABCC1 rs3784864 G carriers were associated with an increased risk for non-response to methotrexate treatment in rheumatoid arthritis patients, highlighting the potential importance of ABCC1 in predicting clinical response to methotrexate therapy (ABCC1' --+> 'Rheumatoid Arthritis').	disease	Gene	ABCC1	Rheumatoid Arthritis	1	Regulation: ABCC1 --+> Rheumatoid Arthritis
Rheumatoid Arthritis	ABCC3	2010	1	20086033	10.1124/mol.109.062364	Hepatic clearance of reactive glucuronide metabolites of diclofenac in the mouse is dependent on multiple ATP-binding cassette efflux transporters.	ABCC3, also known as multidrug resistance protein 3, plays a crucial role in the sinusoidal efflux of diclofenac acyl glucuronide, a metabolite of diclofenac associated with idiosyncratic liver toxicity, suggesting a potential link between ABCC3 and the handling of acyl glucuronide metabolites of drugs used in conditions such as rheumatoid arthritis.	ABCC3, known for its role in the efflux of diclofenac acyl glucuronide, may be implicated in the metabolism of drugs used for rheumatoid arthritis, indicating a potential association between the gene and the disease (Rheumatoid Arthritis' ---> 'ABCC3').	disease	Gene	Rheumatoid Arthritis	ABCC3	0	Regulation: Rheumatoid Arthritis ---> ABCC3
Rheumatoid Arthritis	ABCC4	2018	4	31308818	PMC6606825	Impact of <i>NR1I2</i>, adenosine triphosphate-binding cassette transporters genetic polymorphisms on the pharmacokinetics of ginsenoside compound K in healthy Chinese volunteers.	ABCC4 rs1751034 TT and rs1189437 TT genotypes are associated with increased exposure of CK and decreased exposure of 20(S)-PPD in healthy Chinese individuals, suggesting a potential role of ABCC4 polymorphisms in the pharmacokinetics of CK, which is a promising drug candidate for rheumatoid arthritis.	ABCC4 polymorphisms, specifically the rs1751034 TT and rs1189437 TT genotypes, are associated with increased exposure of CK and decreased exposure of 20(S)-PPD in healthy Chinese individuals, indicating a potential role in the pharmacokinetics of CK, a promising drug candidate for rheumatoid arthritis (ABCC4' ---> 'Rheumatoid Arthritis').	disease	Gene	ABCC4	Rheumatoid Arthritis	0	Regulation: ABCC4 ---> Rheumatoid Arthritis
Rheumatoid Arthritis	ABCG1	2023	3	36996698	10.1016/j.jaut.2023.103029	ATP-binding cassette G1 membrane transporter-mediated cholesterol efflux capacity influences coronary atherosclerosis and cardiovascular risk in Rheumatoid Arthritis.	Cholesterol efflux capacity (CEC) measures the ability of high-density lipoprotein (HDL) to remove cholesterol from macrophages and reduce the lipid content of atherosclerotic plaques. CEC inversely associated with cardiovascular risk beyond HDL-cholesterol levels. CEC through the ATP-binding-cassette G1 (ABCG1) membrane transporter is impaired in rheumatoid arthritis (RA). We evaluated associati…	ABCG1 cholesterol efflux capacity (CEC) is impaired in rheumatoid arthritis (RA), with higher ABCG1-CEC inversely associated with extensive atherosclerosis (adjusted odds ratio 0.50 [95% CI 0.28-0.88]) and cardiovascular events in patients with noncalcified plaques, lower inflammation, and those using prednisone (Rheumatoid Arthritis ---| ABCG1).	disease	Gene	Rheumatoid Arthritis	ABCG1	-1	Regulation: Rheumatoid Arthritis ---| ABCG1
Rheumatoid Arthritis	ABCG2	2016	5	27217051	10.1038/tpj.2016.36	Clinical-pharmacogenetic predictive models for MTX discontinuation due to adverse events in rheumatoid arthritis.	ABCG2 was found to be associated with methotrexate-induced adverse events leading to treatment discontinuation in rheumatoid arthritis patients along with other genes SLC19A1, ADORA3, and TYMS, although the predictive ability of the clinical-pharmacogenetic model for MTX discontinuation was deemed worthless based on the study.	ABCG2 was associated with methotrexate-induced adverse events leading to treatment discontinuation in rheumatoid arthritis patients, although the predictive ability of the clinical-pharmacogenetic model for MTX discontinuation was considered worthless (Rheumatoid Arthritis' ---> 'ABCG2').	disease	Gene	Rheumatoid Arthritis	ABCG2	0	Regulation: Rheumatoid Arthritis ---> ABCG2
Rheumatoid Arthritis	TGFBR2	2015	6	25967237	NIHMS768055	Aberrant Activation of TGF-β in Subchondral Bone at the Onset of Rheumatoid Arthritis Joint Destruction.	Aberrant activation of TGF-β in the subchondral bone, particularly through TGF-β receptor II (Tgfbr2), is implicated in the onset and progression of joint cartilage degeneration in Rheumatoid Arthritis, suggesting that modulation of subchondral bone TGF-β activity could be a potential therapeutic target for halting RA joint destruction.	Aberrant activation of TGF-β through TGF-β receptor II (Tgfbr2) is implicated in the onset and progression of joint cartilage degeneration in Rheumatoid Arthritis, indicating that targeting subchondral bone TGF-β activity may offer therapeutic potential for preventing RA joint destruction (TGFBR2' --+> 'Rheumatoid Arthritis').	disease	Gene	TGFBR2	Rheumatoid Arthritis	1	Regulation: TGFBR2 --+> Rheumatoid Arthritis
Rheumatoid Arthritis	IL10	0	0	38270324	PMC10807349	Exploring the effect of LncRNA DANCR to regulate the Keap1-Nrf2/ARE pathway on oxidative stress in rheumatoid arthritis.	Aberrant expression of LncRNA DANCR in Rheumatoid Arthritis (RA) is positively correlated with inflammatory indicators such as IL6 and IL17, and negatively correlated with IL10; overexpression of DANCR stimulates the Keap1-Nrf2/ARE pathway, leading to increased oxidative stress factors and decreased expression of IL10.	Aberrant expression of LncRNA DANCR in Rheumatoid Arthritis (RA) is negatively correlated with IL10, indicating that overexpression of DANCR leads to decreased expression of IL10 in the context of increased oxidative stress factors (Rheumatoid Arthritis ---| IL10).	disease	Gene	Rheumatoid Arthritis	IL10	-1	Regulation: Rheumatoid Arthritis ---| IL10
Rheumatoid Arthritis	IL11	0	0	38270324	PMC10807349	Exploring the effect of LncRNA DANCR to regulate the Keap1-Nrf2/ARE pathway on oxidative stress in rheumatoid arthritis.	Aberrant expression of LncRNA DANCR in rheumatoid arthritis (RA) is positively correlated with IL11 expression and oxidative stress markers, and regulates the Keap1-Nrf2/ARE pathway, impacting inflammation and oxidative stress in RA.	Aberrant expression of LncRNA DANCR in rheumatoid arthritis (RA) is positively correlated with IL11 expression and oxidative stress markers, influencing inflammation and oxidative stress in RA (Rheumatoid Arthritis' --+> 'IL11').	disease	Gene	Rheumatoid Arthritis	IL11	1	Regulation: Rheumatoid Arthritis --+> IL11
Rheumatoid Arthritis	IL6	0	0	38270324	PMC10807349	Exploring the effect of LncRNA DANCR to regulate the Keap1-Nrf2/ARE pathway on oxidative stress in rheumatoid arthritis.	Aberrant expression of LncRNA DANCR in rheumatoid arthritis (RA) is positively correlated with IL6 levels, along with other inflammatory and oxidative stress markers, suggesting a potential role in regulating inflammation and oxidative stress in RA.	Aberrant expression of LncRNA DANCR in rheumatoid arthritis (RA) is positively correlated with IL6 levels, indicating a potential role of IL6 in regulating inflammation and oxidative stress in RA (IL6 --+> Rheumatoid Arthritis).	disease	Gene	IL6	Rheumatoid Arthritis	1	Regulation: IL6 --+> Rheumatoid Arthritis
Rheumatoid Arthritis	MIR132	2022	2	35193592	PMC8862212	The emerging role non-coding RNAs in B cell-related disorders.	Aberrant expression of microRNA miR-132 has been linked with immune-related disorders such as rheumatoid arthritis, indicating a potential role in the pathogenesis of the disease.	Aberrant expression of microRNA miR-132 has been linked with immune-related disorders such as rheumatoid arthritis, indicating a potential role in the pathogenesis of the disease (MIR132 --+> Rheumatoid Arthritis).	disease	Gene	MIR132	Rheumatoid Arthritis	1	Regulation: MIR132 --+> Rheumatoid Arthritis
Rheumatoid Arthritis	MIR146A	2022	2	35193592	PMC8862212	The emerging role non-coding RNAs in B cell-related disorders.	Aberrant expression of MIR146A has been linked with immune-related disorders such as rheumatoid arthritis, suggesting a potential role for this microRNA in the pathogenesis of the disease.	Aberrant expression of MIR146A has been linked with immune-related disorders such as rheumatoid arthritis, suggesting a potential role for this microRNA in the pathogenesis of the disease (MIR146A --+> Rheumatoid Arthritis).	disease	Gene	MIR146A	Rheumatoid Arthritis	1	Regulation: MIR146A --+> Rheumatoid Arthritis
Rheumatoid Arthritis	MIR150	2022	2	35193592	PMC8862212	The emerging role non-coding RNAs in B cell-related disorders.	Aberrant expression of MIR150 has been associated with immune-related disorders such as rheumatoid arthritis, suggesting a potential role for this microRNA in the pathogenesis of the disease.	Aberrant expression of MIR150 has been associated with immune-related disorders such as rheumatoid arthritis, suggesting a potential role for this microRNA in the pathogenesis of the disease (MIR150 --+> Rheumatoid Arthritis).	disease	Gene	MIR150	Rheumatoid Arthritis	1	Regulation: MIR150 --+> Rheumatoid Arthritis
Rheumatoid Arthritis	MIR15A	2022	2	35193592	PMC8862212	The emerging role non-coding RNAs in B cell-related disorders.	Aberrant expression of MIR15A, among other microRNAs, has been associated with immune-related disorders such as rheumatoid arthritis, highlighting its potential role as a biomarker for clinical diagnosis and management of the disease.	Aberrant expression of MIR15A has been associated with rheumatoid arthritis, suggesting its potential role as a biomarker for the disease's clinical diagnosis and management (MIR15A' ---> 'Rheumatoid Arthritis').	disease	Gene	MIR15A	Rheumatoid Arthritis	0	Regulation: MIR15A ---> Rheumatoid Arthritis
Rheumatoid Arthritis	MIR212	2022	2	35193592	PMC8862212	The emerging role non-coding RNAs in B cell-related disorders.	Aberrant expression of MIR212, along with other microRNAs, has been linked with immune-related disorders such as rheumatoid arthritis, suggesting a potential role in the disease pathogenesis.	Aberrant expression of MIR212 has been linked with immune-related disorders such as rheumatoid arthritis, suggesting a potential role in the disease pathogenesis (MIR212' --+> 'Rheumatoid Arthritis').	disease	Gene	MIR212	Rheumatoid Arthritis	1	Regulation: MIR212 --+> Rheumatoid Arthritis
Rheumatoid Arthritis	NEAT1	2022	2	35193592	PMC8862212	The emerging role non-coding RNAs in B cell-related disorders.	Aberrant expression of NEAT1, among other long non-coding RNAs, has been associated with immune-related disorders such as rheumatoid arthritis, suggesting a potential role in the pathogenesis of the disease.	Aberrant expression of NEAT1 has been associated with immune-related disorders such as rheumatoid arthritis, suggesting a potential role in the pathogenesis of the disease (NEAT1 --+> Rheumatoid Arthritis).	disease	Gene	NEAT1	Rheumatoid Arthritis	1	Regulation: NEAT1 --+> Rheumatoid Arthritis
Rheumatoid Arthritis	SEMA3A	2019	8	31412748	10.1080/08820139.2019.1649280	Decreased Expression of Semaphorin 3A and Semaphorin 7A Levels and Its Association with Systemic Lupus Erythematosus.	Aberrant expression of SEMA3A and SEMA7A is associated with rheumatoid arthritis (RA), with increased levels of SEMA3A and SEMA7A found in RA patients compared to healthy controls, suggesting a potential role for these semaphorins in the pathogenesis of RA.	Aberrant expression of SEMA3A is associated with rheumatoid arthritis (RA), with increased levels of SEMA3A found in RA patients compared to healthy controls, suggesting a potential role for SEMA3A in the pathogenesis of RA (SEMA3A --+> Rheumatoid Arthritis).	disease	Gene	SEMA3A	Rheumatoid Arthritis	1	Regulation: SEMA3A --+> Rheumatoid Arthritis
Rheumatoid Arthritis	CRNDE	2022	2	35193592	PMC8862212	The emerging role non-coding RNAs in B cell-related disorders.	Aberrant expression of the long non-coding RNA CRNDE has been linked with immune-related disorders such as rheumatoid arthritis, indicating a potential association between CRNDE and the pathogenesis of this condition.	Aberrant expression of the long non-coding RNA CRNDE has been linked with immune-related disorders such as rheumatoid arthritis, indicating a potential association between CRNDE and the pathogenesis of this condition (CRNDE' --+> 'Rheumatoid Arthritis').	disease	Gene	CRNDE	Rheumatoid Arthritis	1	Regulation: CRNDE --+> Rheumatoid Arthritis
Rheumatoid Arthritis	MALAT1	2022	2	35193592	PMC8862212	The emerging role non-coding RNAs in B cell-related disorders.	Aberrant expression of the long non-coding RNA MALAT1 has been associated with immune-related disorders such as rheumatoid arthritis, suggesting a potential role in the pathogenesis of the disease.	Aberrant expression of the long non-coding RNA MALAT1 has been associated with immune-related disorders such as rheumatoid arthritis, suggesting a potential role in the pathogenesis of the disease (MALAT1 --+> Rheumatoid Arthritis).	disease	Gene	MALAT1	Rheumatoid Arthritis	1	Regulation: MALAT1 --+> Rheumatoid Arthritis
Rheumatoid Arthritis	SMAD5-AS1	2022	2	35193592	PMC8862212	The emerging role non-coding RNAs in B cell-related disorders.	Aberrant expression of the long non-coding RNA SMAD5-AS1 has been linked with immune-related disorders such as rheumatoid arthritis, suggesting a potential role in the pathogenesis of the disease.	Aberrant expression of the long non-coding RNA SMAD5-AS1 has been linked with immune-related disorders such as rheumatoid arthritis, suggesting a potential role in the pathogenesis of the disease (SMAD5-AS1' ---> 'Rheumatoid Arthritis').	disease	Gene	SMAD5-AS1	Rheumatoid Arthritis	0	Regulation: SMAD5-AS1 ---> Rheumatoid Arthritis
Rheumatoid Arthritis	SNHG14	2022	2	35193592	PMC8862212	The emerging role non-coding RNAs in B cell-related disorders.	Aberrant expression of the long non-coding RNA SNHG14 has been linked to immune-related disorders such as rheumatoid arthritis, indicating its potential role in the pathogenesis of the disease.	Aberrant expression of the long non-coding RNA SNHG14 has been linked to immune-related disorders such as rheumatoid arthritis, indicating its potential role in the pathogenesis of the disease (SNHG14 --+> Rheumatoid Arthritis).	disease	Gene	SNHG14	Rheumatoid Arthritis	1	Regulation: SNHG14 --+> Rheumatoid Arthritis
Rheumatoid Arthritis	IRS1	2018	12	30509997	PMC6305002	Inflammation in the hippocampus affects IGF1 receptor signaling and contributes to neurological sequelae in rheumatoid arthritis.	Aberrant IGF1R signaling, leading to inhibitory phosphorylation of IRS1, is associated with reduced hippocampal neurogenesis and smaller hippocampus volume in Rheumatoid Arthritis, contributing to neurological symptoms and decreased quality of life for patients.	Aberrant IGF1R signaling in Rheumatoid Arthritis leads to inhibitory phosphorylation of IRS1, which is associated with reduced hippocampal neurogenesis and smaller hippocampus volume, contributing to neurological symptoms and decreased quality of life for patients (Rheumatoid Arthritis ---| IRS1).	disease	Gene	Rheumatoid Arthritis	IRS1	-1	Regulation: Rheumatoid Arthritis ---| IRS1
Rheumatoid Arthritis	IGF1R	2018	12	30509997	PMC6305002	Inflammation in the hippocampus affects IGF1 receptor signaling and contributes to neurological sequelae in rheumatoid arthritis.	Aberrant IGF1R signaling in the brain is associated with reduced hippocampal neurogenesis and smaller hippocampus volume, contributing to the neurological symptoms in Rheumatoid Arthritis, including depression and cognitive deficits.	Aberrant IGF1R signaling in the brain is linked to reduced hippocampal neurogenesis and smaller hippocampus volume, which contribute to neurological symptoms such as depression and cognitive deficits in Rheumatoid Arthritis (Rheumatoid Arthritis' ---| 'IGF1R).	disease	Gene	Rheumatoid Arthritis	IGF1R	-1	Regulation: Rheumatoid Arthritis ---| IGF1R
Rheumatoid Arthritis	PTCH2	2023	4	37019382	PMC10176071	Integrative Proteomics and N-Glycoproteomics Analyses of Rheumatoid Arthritis Synovium Reveal Immune-Associated Glycopeptides.	Aberrant N-glycosylation in Rheumatoid Arthritis (RA) synovium was found to be related to increased expression of glycosylation enzymes, with N-glycosylation levels at certain sites, including PTCH2_N812, significantly correlated with the enrichment scores of specific immune cell types, suggesting a potential association between PTCH2 and RA pathogenesis.	Aberrant N-glycosylation in Rheumatoid Arthritis (RA) synovium is associated with increased expression of glycosylation enzymes, with N-glycosylation levels at the PTCH2_N812 site significantly correlated with specific immune cell type enrichment scores, indicating a potential link between PTCH2 and RA pathogenesis (Rheumatoid Arthritis' --+> 'PTCH2').	disease	Gene	Rheumatoid Arthritis	PTCH2	1	Regulation: Rheumatoid Arthritis --+> PTCH2
Rheumatoid Arthritis	PLCB3	2017	12	29263090	PMC5798302	A membrane-associated, fluorogenic reporter for mammalian phospholipase C isozymes.	Aberrant regulation of phospholipase C (PLC) isozymes, particularly PLCB3, contributes to the pathogenesis of rheumatoid arthritis, among other diseases, with potential implications for targeted therapeutic interventions.	Aberrant regulation of phospholipase C (PLC) isozymes, particularly PLCB3, contributes to the pathogenesis of rheumatoid arthritis, with potential implications for targeted therapeutic interventions (PLCB3' ---> 'Rheumatoid Arthritis').	disease	Gene	PLCB3	Rheumatoid Arthritis	0	Regulation: PLCB3 ---> Rheumatoid Arthritis
Rheumatoid Arthritis	SEMA7A	2019	8	31412748	10.1080/08820139.2019.1649280	Decreased Expression of Semaphorin 3A and Semaphorin 7A Levels and Its Association with Systemic Lupus Erythematosus.	Aberrant Sema7A expression was found to be increased in rheumatoid arthritis (RA) patients compared to healthy controls, suggesting a potential role of SEMA7A in RA pathogenesis [PMID: 31412748].	Aberrant Sema7A expression was found to be increased in rheumatoid arthritis (RA) patients compared to healthy controls, suggesting a potential role of SEMA7A in RA pathogenesis (SEMA7A --+> Rheumatoid Arthritis).	disease	Gene	SEMA7A	Rheumatoid Arthritis	1	Regulation: SEMA7A --+> Rheumatoid Arthritis
Rheumatoid Arthritis	AIM2	2022	12	36476420	PMC9730612	Absent in melanoma 2 (AIM2) in rheumatoid arthritis: novel molecular insights and implications.	Absent in melanoma 2 (AIM2), a member of the Pyrin and HIN domain protein family, is a cytoplasmic receptor that recognizes double-stranded DNA. AIM2 exhibits limited expression under physiological conditions but is widely expressed in many human diseases, including autoimmune diseases, and plays an essential role in the immune response. Rheumatoid arthritis (RA) is an autoimmune disease that pos…	Abnormal AIM2 expression in various immune cell populations is implicated in the inflammatory responses and bone destruction associated with rheumatoid arthritis, suggesting a significant role of AIM2 in the disease's pathology (AIM2' --+> 'Rheumatoid Arthritis').	disease	Gene	AIM2	Rheumatoid Arthritis	1	Regulation: AIM2 --+> Rheumatoid Arthritis
Rheumatoid Arthritis	AIM2	2022	12	36476420	PMC9730612	Absent in melanoma 2 (AIM2) in rheumatoid arthritis: novel molecular insights and implications.	Abnormal AIM2 expression in multiple immune cell populations may regulate multiple functional responses in Rheumatoid Arthritis through mechanisms such as pyroptosis and PANoptosis, providing potential directions for the development of new clinical diagnostic strategies for RA.	Abnormal AIM2 expression in various immune cell populations may influence functional responses in Rheumatoid Arthritis through mechanisms like pyroptosis and PANoptosis, suggesting potential avenues for new clinical diagnostic strategies for RA (AIM2' --+> 'Rheumatoid Arthritis').	disease	Gene	AIM2	Rheumatoid Arthritis	1	Regulation: AIM2 --+> Rheumatoid Arthritis
Rheumatoid Arthritis	CCR4	2019	12	32104275	PMC7027339	Anti-CCL22 increases regulatory T cells in CD4<sup>+</sup> T cells of rheumatoid arthritis patients via STAT5 pathway.	Abnormal CCR4 expression was observed in association with dysregulated Tregs in rheumatoid arthritis patients, with anti-CCL22 treatment leading to increased Tregs via the STAT5 pathway, suggesting a potential therapeutic strategy for RA.	Abnormal CCR4 expression was linked to dysregulated Tregs in rheumatoid arthritis patients, with anti-CCL22 treatment enhancing Tregs through the STAT5 pathway, indicating a potential therapeutic approach for RA (CCR4 --+> Rheumatoid Arthritis).	disease	Gene	CCR4	Rheumatoid Arthritis	1	Regulation: CCR4 --+> Rheumatoid Arthritis
Rheumatoid Arthritis	MBP	0	0	28029071	10.2174/1386207319666161227124350	Predicting Citrullination Sites in Protein Sequences Using mRMR Method and Random Forest Algorithm.	Abnormal citrullination of myelin basic protein (MBP) has been associated with severe human diseases, including rheumatoid arthritis, emphasizing the importance of identifying citrullination sites in protein sequences for investigating disease mechanisms.	Abnormal citrullination of myelin basic protein (MBP) has been associated with severe human diseases, including rheumatoid arthritis, emphasizing the importance of identifying citrullination sites in protein sequences for investigating disease mechanisms (MBP' ---> 'Rheumatoid Arthritis').	disease	Gene	MBP	Rheumatoid Arthritis	0	Regulation: MBP ---> Rheumatoid Arthritis
Rheumatoid Arthritis	SPHK1	2021	10	34737701	PMC8560647	Therapeutic Potential of SphK1 Inhibitors Based on Abnormal Expression of SphK1 in Inflammatory Immune Related-Diseases.	Abnormal expression and activity of Sphingosine kinase 1 (SPHK1) have been identified in various inflammatory and immune-related diseases, including rheumatoid arthritis, suggesting a potential therapeutic target for regulating SPHK1 signaling in these conditions.	Abnormal expression and activity of Sphingosine kinase 1 (SPHK1) have been identified in rheumatoid arthritis, indicating its potential as a therapeutic target for regulating SPHK1 signaling in this disease (SPHK1' ---> 'Rheumatoid Arthritis').	disease	Gene	SPHK1	Rheumatoid Arthritis	0	Regulation: SPHK1 ---> Rheumatoid Arthritis
Rheumatoid Arthritis	AQP1	0	0	32186088	2814	Effect of methotrexate combined with Sanhuang Yilong decoction on serum and synovial fluid aquaporin levels in rheumatoid arthritis dampness-heat blockage syndrome.	The study found that abnormal expression of AQP1 in Rheumatoid Arthritis (RA) dampness-heat blockage syndrome inhibits water metabolism, leading to joint fluid accumulation and potentially playing a significant role in the pathogenesis of RA. MTX combined with SYD treatment effectively increased AQP expression in RA patients.	Abnormal expression of AQP1 in Rheumatoid Arthritis (RA) dampness-heat blockage syndrome inhibits water metabolism, leading to joint fluid accumulation and potentially playing a significant role in the pathogenesis of RA, with MTX combined with SYD treatment effectively increasing AQP expression in RA patients (AQP1' ---| 'Rheumatoid Arthritis).	disease	Gene	AQP1	Rheumatoid Arthritis	-1	Regulation: AQP1 ---| Rheumatoid Arthritis
Rheumatoid Arthritis	AQP2	0	0	32186088	2814	Effect of methotrexate combined with Sanhuang Yilong decoction on serum and synovial fluid aquaporin levels in rheumatoid arthritis dampness-heat blockage syndrome.	Abnormal expression of AQP2 inhibits water metabolism in RA dampness-heat blockage syndrome, leading to joint fluid accumulation, suggesting a potential role for AQP2 in the pathogenesis of RA.	Abnormal expression of AQP2 inhibits water metabolism in RA dampness-heat blockage syndrome, leading to joint fluid accumulation, suggesting a potential role for AQP2 in the pathogenesis of RA (AQP2 --+> Rheumatoid Arthritis).	disease	Gene	AQP2	Rheumatoid Arthritis	1	Regulation: AQP2 --+> Rheumatoid Arthritis
Rheumatoid Arthritis	AQP3	0	0	32186088	2814	Effect of methotrexate combined with Sanhuang Yilong decoction on serum and synovial fluid aquaporin levels in rheumatoid arthritis dampness-heat blockage syndrome.	Abnormal expression of AQP3 in rheumatoid arthritis (RA) dampness-heat blockage syndrome may inhibit water metabolism leading to joint fluid accumulation, suggesting a potential role of AQP3 in the pathogenesis of RA, with MTX combined with SYD treatment showing effectiveness in increasing AQP expression.	Abnormal expression of AQP3 in rheumatoid arthritis (RA) dampness-heat blockage syndrome may inhibit water metabolism leading to joint fluid accumulation, suggesting a potential role of AQP3 in the pathogenesis of RA, with MTX combined with SYD treatment showing effectiveness in increasing AQP expression (AQP3 --+> Rheumatoid Arthritis).	disease	Gene	AQP3	Rheumatoid Arthritis	1	Regulation: AQP3 --+> Rheumatoid Arthritis
Rheumatoid Arthritis	ATP6V0D2	2024	6	38959733	10.1016/j.bbrc.2024.150317	Impdh2 deficiency suppresses osteoclastogenesis through mitochondrial oxidative phosphorylation and alleviates ovariectomy-induced osteoporosis.	Abnormal expression of ATP6V0D2 was identified in a study investigating Impdh2's role in regulating osteoclastogenesis, suggesting a potential association with bone-related diseases such as rheumatoid arthritis; however, no specific statistics or direct association between ATP6V0D2 and rheumatoid arthritis were provided.	Abnormal expression of ATP6V0D2 suggests a potential association with bone-related diseases such as rheumatoid arthritis, but no specific statistics or direct association were provided. (ATP6V0D2' ---> 'Rheumatoid Arthritis')	disease	Gene	ATP6V0D2	Rheumatoid Arthritis	0	Regulation: ATP6V0D2 ---> Rheumatoid Arthritis
Rheumatoid Arthritis	LCK	2023	2	36910149	PMC9999026	New insights into the Lck-NF-κB signaling pathway.	Abnormal expression of Lck and nuclear factor-κB has been found in autoimmune diseases, including rheumatoid arthritis, indicating a potential association between LCK and the pathogenesis of the disease.	Abnormal expression of LCK has been implicated in the pathogenesis of rheumatoid arthritis, suggesting a potential association between the two (LCK --+> Rheumatoid Arthritis).	disease	Gene	LCK	Rheumatoid Arthritis	1	Regulation: LCK --+> Rheumatoid Arthritis
Rheumatoid Arthritis	TLR9	2022	5	35640491	10.1016/j.biomaterials.2022.121594	Nanoparticulate DNA scavenger loading methotrexate targets articular inflammation to enhance rheumatoid arthritis treatment.	Abnormal high cell-free DNA activates toll-like receptor 9 (TLR9) in immune cells, leading to the production of inflammatory cytokines that exacerbate rheumatoid arthritis (RA), with the development of engineered cationic nanoparticles (cNPs) showing promise in alleviating RA symptoms and reducing systemic toxicity, ultimately enhancing therapeutic efficacy and extending administration intervals.	Abnormal high cell-free DNA activates toll-like receptor 9 (TLR9) in immune cells, leading to increased inflammatory cytokine production that exacerbates rheumatoid arthritis (RA), while engineered cationic nanoparticles (cNPs) show potential in alleviating RA symptoms and enhancing therapeutic efficacy (TLR9' ---> 'Rheumatoid Arthritis').	disease	Gene	TLR9	Rheumatoid Arthritis	0	Regulation: TLR9 ---> Rheumatoid Arthritis
Rheumatoid Arthritis	GRN	2021	8	34432649	PMC8436925	A comprehensive transcriptomic analysis of alternate interferon signaling pathways in peripheral blood mononuclear cells in rheumatoid arthritis.	Abnormal IFN signaling pathways were universally observed in Rheumatoid Arthritis (RA), with Single-Cell rEgulatory Network Inference and Clustering (SCENIC) analysis revealing key transcription factors, indicating a potential link between GRN and RA pathogenesis.	Abnormal IFN signaling pathways in Rheumatoid Arthritis (RA) suggest a potential link between the gene GRN and RA pathogenesis, as indicated by SCENIC analysis revealing key transcription factors; thus, the relationship is (GRN' ---> 'Rheumatoid Arthritis).	disease	Gene	GRN	Rheumatoid Arthritis	0	Regulation: GRN ---> Rheumatoid Arthritis
Rheumatoid Arthritis	ORAI1	2017	2	28258822	10.1016/j.jphs.2017.02.001	Intra-articular lentivirus-mediated gene therapy targeting CRACM1 for the treatment of collagen-induced arthritis.	Abnormal store-operated calcium uptake in peripheral T lymphocytes of rheumatoid arthritis (RA) patients suggests a potential therapeutic benefit in managing RA by regulating calcium entry through CRACM1 (ORAI1), as demonstrated by CRACM1 knockdown in a mouse model of collagen-induced arthritis resulting in reduced inflammation, cytokine levels, and osteoclast numbers.	Abnormal store-operated calcium uptake in peripheral T lymphocytes of rheumatoid arthritis (RA) patients indicates that regulating calcium entry through ORAI1 may provide therapeutic benefits, as evidenced by CRACM1 knockdown in a mouse model of collagen-induced arthritis leading to reduced inflammation, cytokine levels, and osteoclast numbers (ORAI1 --+> Rheumatoid Arthritis).	disease	Gene	ORAI1	Rheumatoid Arthritis	1	Regulation: ORAI1 --+> Rheumatoid Arthritis
Rheumatoid Arthritis	PLD1	2013	5	23689131	PMC3700130	Phospholipase D1 has a pivotal role in interleukin-1β-driven chronic autoimmune arthritis through regulation of NF-κB, hypoxia-inducible factor 1α, and FoxO3a.	Abnormal upregulation of PLD1 is associated with the pathogenesis of IL-1β-induced chronic arthritis in rheumatoid arthritis patients, with potential implications for therapeutic intervention. [PMID: 23689131]	Abnormal upregulation of PLD1 is associated with the pathogenesis of IL-1β-induced chronic arthritis in rheumatoid arthritis patients, with potential implications for therapeutic intervention (PLD1 --+> Rheumatoid Arthritis).	disease	Gene	PLD1	Rheumatoid Arthritis	1	Regulation: PLD1 --+> Rheumatoid Arthritis
Rheumatoid Arthritis	IL15RA	0	0	10358752	10.1146/annurev.immunol.17.1.19	The multifaceted regulation of interleukin-15 expression and the role of this cytokine in NK cell differentiation and host response to intracellular pathogens.	Abnormalities in IL-15 expression have been reported in patients with rheumatoid arthritis, suggesting a potential association between IL-15 and the disease, although specific statistics were not provided.	Abnormalities in IL-15 expression in patients with rheumatoid arthritis suggest a potential association between IL-15 and the disease, although specific statistics were not provided (IL15RA' ---> 'Rheumatoid Arthritis').	disease	Gene	IL15RA	Rheumatoid Arthritis	0	Regulation: IL15RA ---> Rheumatoid Arthritis
Rheumatoid Arthritis	CTSK	2024	6	38959733	10.1016/j.bbrc.2024.150317	Impdh2 deficiency suppresses osteoclastogenesis through mitochondrial oxidative phosphorylation and alleviates ovariectomy-induced osteoporosis.	Abnormalities in osteoclastic generation or activity, including decreased expression of osteoclast marker gene Ctsk, are implicated in pathologic bone-related diseases like rheumatoid arthritis, suggesting a potential association between CTSK and rheumatoid arthritis.	Abnormalities in osteoclastic generation or activity, including decreased expression of the osteoclast marker gene Ctsk, are implicated in pathologic bone-related diseases like rheumatoid arthritis, suggesting a potential association between CTSK and rheumatoid arthritis (CTSK ---| Rheumatoid Arthritis).	disease	Gene	CTSK	Rheumatoid Arthritis	-1	Regulation: CTSK ---| Rheumatoid Arthritis
Rheumatoid Arthritis	ACP5	2024	6	38959733	10.1016/j.bbrc.2024.150317	Impdh2 deficiency suppresses osteoclastogenesis through mitochondrial oxidative phosphorylation and alleviates ovariectomy-induced osteoporosis.	Abnormalities in osteoclastic generation or activity, including the downregulation of ACP5 expression, play a role in rheumatoid arthritis and other bone-related diseases, suggesting potential therapeutic targets for osteolytic diseases.	Abnormalities in osteoclastic generation or activity, including the downregulation of ACP5 expression, are implicated in rheumatoid arthritis, indicating potential therapeutic targets for osteolytic diseases (Rheumatoid Arthritis ---| ACP5).	disease	Gene	Rheumatoid Arthritis	ACP5	-1	Regulation: Rheumatoid Arthritis ---| ACP5
Rheumatoid Arthritis	FOXP3	2023	12	38147957	10.1016/j.clim.2023.109883	Peptidase inhibitor 16 promotes inflammatory arthritis by suppressing Foxp3 expression via regulating K48-linked ubiquitin degradation Bmi-1 in regulatory T cells.	The association between Rheumatoid Arthritis and FOXP3 is that abnormalities in regulatory T cells (Tregs) have been suggested in RA, with Forkhead box P3 (FOXP3) being the key transcriptional factor of Tregs expression, and a study demonstrated that the peptidase inhibitor 16 (PI16) increased in RA patients can suppress FOXP3 expression through the PI16-Bmi-1 axis, contributing to arthritis seve…	Abnormalities in regulatory T cells (Tregs) in Rheumatoid Arthritis (RA) are linked to the key transcriptional factor FOXP3, with a study indicating that the peptidase inhibitor 16 (PI16) increases in RA patients can suppress FOXP3 expression through the PI16-Bmi-1 axis, thereby contributing to arthritis severity (Rheumatoid Arthritis ---| FOXP3).	disease	Gene	Rheumatoid Arthritis	FOXP3	-1	Regulation: Rheumatoid Arthritis ---| FOXP3
Rheumatoid Arthritis	IRF4	2017	2	28263097	10.1080/08916934.2017.1284821	Transcriptional and epigenetic regulation of follicular T-helper cells and their role in autoimmunity.	Abnormalities in the regulation of T-follicular helper (Tfh) cells, including the transcription factor interferon regulatory factor 4 (IRF4), have been associated with rheumatoid arthritis (RA), suggesting a potential role for IRF4 in the pathogenesis of RA.	Abnormalities in the regulation of T-follicular helper cells, including the transcription factor IRF4, have been associated with rheumatoid arthritis, suggesting a potential role for IRF4 in the pathogenesis of the disease (IRF4 --+> Rheumatoid Arthritis).	disease	Gene	IRF4	Rheumatoid Arthritis	1	Regulation: IRF4 --+> Rheumatoid Arthritis
Rheumatoid Arthritis	E2F2	2018	10	30286793	PMC6235203	E2F2 directly regulates the STAT1 and PI3K/AKT/NF-κB pathways to exacerbate the inflammatory phenotype in rheumatoid arthritis synovial fibroblasts and mouse embryonic fibroblasts.	Abnormally high expression of E2F2 in rheumatoid arthritis synovial fibroblasts leads to abnormal production of proinflammatory cytokines, such as IL-1α, IL-1β, and TNF-α, with the E2F2-STAT1/MyD88-Akt axis playing a significant role in the inflammatory phenotype in RASFs. [PMID: 30286793]	Abnormally high expression of E2F2 in rheumatoid arthritis synovial fibroblasts contributes to the excessive production of proinflammatory cytokines, such as IL-1α, IL-1β, and TNF-α, with the E2F2-STAT1/MyD88-Akt axis significantly influencing the inflammatory phenotype in RASFs (E2F2 --+> Rheumatoid Arthritis).	disease	Gene	E2F2	Rheumatoid Arthritis	1	Regulation: E2F2 --+> Rheumatoid Arthritis
Rheumatoid Arthritis	CCL16	2005	8	16107514	PMC1798063	Chemokine and chemokine receptor expression in paired peripheral blood mononuclear cells and synovial tissue of patients with rheumatoid arthritis, osteoarthritis, and reactive arthritis.	Abundant expression of CCL16 was found in synovial tissue from patients with rheumatoid arthritis, suggesting a potential role for CCL16 in the pathogenesis of RA.	Abundant expression of CCL16 in synovial tissue from patients with rheumatoid arthritis suggests a potential role for CCL16 in the pathogenesis of RA (CCL16 --+> Rheumatoid Arthritis).	disease	Gene	CCL16	Rheumatoid Arthritis	1	Regulation: CCL16 --+> Rheumatoid Arthritis
Rheumatoid Arthritis	ATF3	2020	7	32766317	PMC7387970	Mechanism of Follicular Helper T Cell Differentiation Regulated by Transcription Factors.	Helping B cells and antibody responses is a major function of CD4<sup>+</sup>T helper cells. Follicular helper T (Tfh) cells are identified as a subset of CD4<sup>+</sup>T helper cells, which is specialized in helping B cells in the germinal center reaction. Tfh cells express high levels of CXCR5, PD-1, IL-21, and other characteristic markers. Accumulating evidence has demonstrated that the dysre…	Accumulating evidence suggests that the dysregulation of T follicular helper (Tfh) cells, which involves transcription factors like ATF3, is implicated in the pathogenesis of autoimmune diseases including rheumatoid arthritis (RA) (Rheumatoid Arthritis' ---> 'ATF3').	disease	Gene	Rheumatoid Arthritis	ATF3	0	Regulation: Rheumatoid Arthritis ---> ATF3
Rheumatoid Arthritis	ACE	2021	2	33544720	PMC7891752	SAveRUNNER: A network-based algorithm for drug repurposing and its application to COVID-19.	ACE inhibitors have been identified as potential repurposable drugs for the treatment of COVID-19, along with monoclonal antibodies and thrombin inhibitors, suggesting a possible association between Rheumatoid Arthritis and ACE inhibitors.	ACE inhibitors have been identified as potential repurposable drugs for the treatment of COVID-19, suggesting a possible association between Rheumatoid Arthritis and ACE inhibitors (Rheumatoid Arthritis' ---> 'ACE).	disease	Gene	Rheumatoid Arthritis	ACE	0	Regulation: Rheumatoid Arthritis ---> ACE
Rheumatoid Arthritis	ACE	2022	8	36016727	PMC9371878	Exploring the Impact of ACE Inhibition in Immunity and Disease.	Angiotensin-converting enzyme (ACE) is a zinc-dependent dipeptidyl carboxypeptidase and is crucial in the renin-angiotensin-aldosterone system (RAAS) but also implicated in immune regulation. Intrinsic ACE has been detected in several immune cell populations, including macrophages and neutrophils, where its overexpression results in enhanced bactericidal and antitumour responses, independent of a…	ACE is elevated in autoimmune diseases like rheumatoid arthritis, and its inhibition may improve patient outcomes by addressing the overactivity of inflammatory immune cells, although conflicting results in studies indicate a need for further research in this area (ACE' --+> 'Rheumatoid Arthritis').	disease	Gene	ACE	Rheumatoid Arthritis	1	Regulation: ACE --+> Rheumatoid Arthritis
Rheumatoid Arthritis	AQP1	0	0	24200065		[Effect of acetazolamide on AQP1 and AQP3 expressions in fibroblast-like synoviocytes of rheumatoid arthritis].	Acetazolamide treatment significantly decreased the expression of AQP1 mRNA in fibroblast-like synoviocytes of rheumatoid arthritis (RAFLSs), suggesting a potential role of AQP1 in the development of rheumatoid arthritis.	Acetazolamide treatment significantly decreased the expression of AQP1 mRNA in fibroblast-like synoviocytes of rheumatoid arthritis (RAFLSs), suggesting a potential role of AQP1 in the development of rheumatoid arthritis (Rheumatoid Arthritis ---| AQP1).	disease	Gene	Rheumatoid Arthritis	AQP1	-1	Regulation: Rheumatoid Arthritis ---| AQP1
Rheumatoid Arthritis	ASIC1	2022	12	36463203	PMC9719153	Estrogen antagonizes ASIC1a-induced chondrocyte mitochondrial stress in rheumatoid arthritis.	Destruction of articular cartilage and bone is the main cause of joint dysfunction in rheumatoid arthritis (RA). Acid-sensing ion channel 1a (ASIC1a) is a key molecule that mediates the destruction of RA articular cartilage. Estrogen has been proven to have a protective effect against articular cartilage damage, however, the underlying mechanisms remain unclear. We treated rat articular chondrocy…	Acid-sensing ion channel 1a (ASIC1a) mediates the destruction of articular cartilage in rheumatoid arthritis (RA) by inducing mitochondrial stress through Ca<sup>2+</sup> influx, and estrogen has been shown to protect against this damage by inhibiting ASIC1a activity, highlighting a significant association between ASIC1a and RA pathology (ASIC1' --+> 'Rheumatoid Arthritis').	disease	Gene	ASIC1	Rheumatoid Arthritis	1	Regulation: ASIC1 --+> Rheumatoid Arthritis
Rheumatoid Arthritis	MPG	0	0	19571519	10.1248/yakushi.129.843	Preliminary study to identify the predictive factors for the response to methotrexate therapy in patients with rheumatoid arthritis.	AC-MPG, TYMS 3'-UTR (-6/+6), and ESR were identified as major predictive factors for the response to Methotrexate therapy in Japanese Rheumatoid Arthritis patients.	AC-MPG, along with TYMS 3'-UTR (-6/+6) and ESR, was identified as a major predictive factor for the response to Methotrexate therapy in Japanese Rheumatoid Arthritis patients (Rheumatoid Arthritis' ---> 'MPG').	disease	Gene	Rheumatoid Arthritis	MPG	0	Regulation: Rheumatoid Arthritis ---> MPG
Rheumatoid Arthritis	ACOD1	2024	7	38964754	10.1136/ard-2023-224774	Acod1-mediated inhibition of aerobic glycolysis suppresses osteoclast differentiation and attenuates bone erosion in arthritis.	ACOD1 and itaconate play a crucial role in regulating osteoclast differentiation and bone loss in inflammatory arthritis, as demonstrated by reduced osteoclast differentiation and inflammatory bone loss in Acod1-deficient mice and 4-octyl-itaconate treatment in experimental arthritis models, with itaconate levels in PBMCs from patients with RA inversely correlated with disease activity.	ACOD1 and itaconate are important in regulating osteoclast differentiation and bone loss in inflammatory arthritis, with Acod1-deficient mice showing reduced osteoclast differentiation and inflammatory bone loss, and itaconate levels in PBMCs from RA patients inversely correlating with disease activity; thus, (ACOD1' --+> 'Rheumatoid Arthritis').	disease	Gene	ACOD1	Rheumatoid Arthritis	1	Regulation: ACOD1 --+> Rheumatoid Arthritis
Rheumatoid Arthritis	ACOD1	2024	11	38964754	10.1136/ard-2023-224774	Acod1-mediated inhibition of aerobic glycolysis suppresses osteoclast differentiation and attenuates bone erosion in arthritis.	Metabolic changes are crucially involved in osteoclast development and may contribute to bone degradation in rheumatoid arthritis (RA). The enzyme aconitate decarboxylase 1 (Acod1) is known to link the cellular function of monocyte-derived macrophages to their metabolic status. As osteoclasts derive from the monocyte lineage, we hypothesised a role for Acod1 and its metabolite itaconate in osteoc…	ACOD1 and its metabolite itaconate are crucial regulators of osteoclast differentiation and bone loss in rheumatoid arthritis, with itaconate levels in patients inversely correlated with disease activity, while Acod1-deficient mice showed increased osteoclast numbers and bone erosion, indicating a negative influence of ACOD1 on the progression of rheumatoid arthritis (ACOD1 ---| Rheumatoid Arthri…	disease	Gene	ACOD1	Rheumatoid Arthritis	-1	Regulation: ACOD1 ---| Rheumatoid Arthritis
Rheumatoid Arthritis	LOX	2024	2	38360827	PMC10868017	Lipoxygenase-derived oxylipins are enriched in anti-citrullinated protein antibody (ACPA)-positive individuals at risk for developing rheumatoid arthritis.	ACPA seropositivity in at-risk individuals for developing future Rheumatoid Arthritis is associated with higher levels of LOX-derived oxylipins, suggesting dysregulated LOX activity in this population.	ACPA seropositivity in at-risk individuals for developing future Rheumatoid Arthritis is associated with higher levels of LOX-derived oxylipins, suggesting dysregulated LOX activity in this population (LOX' --+> 'Rheumatoid Arthritis').	disease	Gene	LOX	Rheumatoid Arthritis	1	Regulation: LOX --+> Rheumatoid Arthritis
Rheumatoid Arthritis	HLA-DRB1	2024	4	38765443	PMC11102094	Association of Hematological and Biochemical Parameters and HLA-DRB1 Alleles With Anti-cyclic Citrullinated Peptide Autoantibodies in Sudanese Rheumatic Patients.	ACPA-positive Rheumatoid Arthritis patients showed a significant association with HLA-DRB1*04 and *10 alleles, indicating a potential genetic predisposition to ACPA production in RA.	ACPA-positive Rheumatoid Arthritis patients showed a significant association with HLA-DRB1*04 and *10 alleles, indicating a potential genetic predisposition to ACPA production in RA (HLA-DRB1' ---> 'Rheumatoid Arthritis').	disease	Gene	HLA-DRB1	Rheumatoid Arthritis	0	Regulation: HLA-DRB1 ---> Rheumatoid Arthritis
Rheumatoid Arthritis	ACTB	2022	11	36398072	PMC9666036	Identification of the Potential Molecular Mechanism of <i>TGFBI</i> Gene in Persistent Atrial Fibrillation.	The association between Rheumatoid Arthritis and ACTB is that ACTB is identified as one of the hub genes enriched in pathways related to Rheumatoid Arthritis in a study investigating potential mechanisms of TGFBI in atrial fibrillation patients.	ACTB is identified as one of the hub genes enriched in pathways related to Rheumatoid Arthritis, suggesting a potential involvement in the disease's mechanisms (Rheumatoid Arthritis' ---> 'ACTB').	disease	Gene	Rheumatoid Arthritis	ACTB	0	Regulation: Rheumatoid Arthritis ---> ACTB
Rheumatoid Arthritis	FAP	2015	4	25858044	10.2967/jnumed.114.152959	Immuno-PET and Immuno-SPECT of Rheumatoid Arthritis with Radiolabeled Anti-Fibroblast Activation Protein Antibody Correlates with Severity of Arthritis.	Activated fibroblast-like synoviocytes in rheumatoid arthritis express high levels of fibroblast activation protein (FAP), which can be targeted for noninvasive imaging using anti-FAP antibodies like 28H1, showing specific accumulation in inflamed joints and correlating with arthritis severity (PMID: 25858044).	Activated fibroblast-like synoviocytes in rheumatoid arthritis express high levels of fibroblast activation protein (FAP), which can be targeted for noninvasive imaging using anti-FAP antibodies like 28H1, showing specific accumulation in inflamed joints and correlating with arthritis severity (Rheumatoid Arthritis' --+> 'FAP').	disease	Gene	Rheumatoid Arthritis	FAP	1	Regulation: Rheumatoid Arthritis --+> FAP
Rheumatoid Arthritis	MT4	0	0	1698307	10.1111/j.1365-3083.1990.tb02921.x	Histological and immunohistochemical characterization of joint inflammation and flare-up reactions induced by cloned MT4,Lyt-2-T cells.	The association between 'Rheumatoid Arthritis' and 'MT4' is that activated helper T cells are required and sufficient to give rise to the inflammatory infiltrates that are characteristic of the inflammations and exacerbations in human rheumatoid arthritis.	Activated helper T cells are required and sufficient to produce the inflammatory infiltrates characteristic of rheumatoid arthritis, indicating a potential role for the gene MT4 in this disease process (Rheumatoid Arthritis' ---> 'MT4').	disease	Gene	Rheumatoid Arthritis	MT4	0	Regulation: Rheumatoid Arthritis ---> MT4
Rheumatoid Arthritis	FAP	0	0	34450633	PMC9258553	Targeting of fibroblast activation protein in rheumatoid arthritis patients: imaging and ex vivo photodynamic therapy.	Activated synovial fibroblasts in rheumatoid arthritis express fibroblast activation protein (FAP), and targeting FAP using FAP-tPDT shows promise as a potential therapeutic approach, as demonstrated by successful imaging of inflamed joints using 68Ga-FAPI-04 and induction of cell death in primary RA synovial fibroblasts ex vivo.	Activated synovial fibroblasts in rheumatoid arthritis express fibroblast activation protein (FAP), and targeting FAP with FAP-tPDT has shown potential as a therapeutic approach, evidenced by successful imaging of inflamed joints and induction of cell death in primary RA synovial fibroblasts ex vivo (FAP --+> Rheumatoid Arthritis).	disease	Gene	FAP	Rheumatoid Arthritis	1	Regulation: FAP --+> Rheumatoid Arthritis
Rheumatoid Arthritis	WNT10B	2017	10	29046115	NIHMS906398	Bone and the Immune System.	Activated T cells in rheumatoid arthritis secrete pro-osteoclastogenic factors, including WNT10B, which promote bone loss by inducing bone resorption.	Activated T cells in rheumatoid arthritis secrete WNT10B, which promotes bone loss by inducing bone resorption, indicating a positive association between rheumatoid arthritis and WNT10B (Rheumatoid Arthritis' --+> 'WNT10B).	disease	Gene	Rheumatoid Arthritis	WNT10B	1	Regulation: Rheumatoid Arthritis --+> WNT10B
Rheumatoid Arthritis	ASIC1	2020	8	32678496	10.1002/cbin.11422	Acid-sensing ion channel 1a mediates acid-induced pyroptosis through calpain-2/calcineurin pathway in rat articular chondrocytes.	The pyroptosis is a causative agent of rheumatoid arthritis, a systemic autoimmune disease merged with degenerative articular cartilage. Nevertheless, the precise mechanism of extracellular acidosis on chondrocyte pyroptosis is largely unclear. Acid-sensing ion channels (ASICs) belong to an extracellular H<sup>+</sup> -activated cation channel family. Accumulating evidence has highlighted activat…	Activation of acid-sensing ion channel 1a (ASIC1a) by extracellular acidosis has been shown to trigger pyroptosis in rat articular chondrocytes, with significant increases in calpain, calcineurin, and NLRP3 inflammasome proteins, suggesting a potential mechanism linking ASIC1a to the pathogenesis of rheumatoid arthritis (ASIC1' --+> 'Rheumatoid Arthritis).	disease	Gene	ASIC1	Rheumatoid Arthritis	1	Regulation: ASIC1 --+> Rheumatoid Arthritis
Rheumatoid Arthritis	ASIC1	2022	10	36279671	10.1016/j.intimp.2022.109328	Acid sensor ASIC1a induces synovial fibroblast proliferation via Wnt/β-catenin/c-Myc pathway in rheumatoid arthritis.	Activation of acid-sensing ion channel 1a (ASIC1a) in rheumatoid arthritis synovial fibroblasts (RASFs) promotes proliferation through the Wnt/β-catenin/c-Myc pathway, as demonstrated by in vitro and in vivo experiments, suggesting a potential role of ASIC1a in the progression of rheumatoid arthritis.	Activation of acid-sensing ion channel 1a (ASIC1a) in rheumatoid arthritis synovial fibroblasts (RASFs) promotes proliferation through the Wnt/β-catenin/c-Myc pathway, indicating a potential role of ASIC1a in the progression of rheumatoid arthritis (ASIC1' --+> 'Rheumatoid Arthritis).	disease	Gene	ASIC1	Rheumatoid Arthritis	1	Regulation: ASIC1 --+> Rheumatoid Arthritis
Rheumatoid Arthritis	MYC	2022	10	36279671	10.1016/j.intimp.2022.109328	Acid sensor ASIC1a induces synovial fibroblast proliferation via Wnt/β-catenin/c-Myc pathway in rheumatoid arthritis.	Activation of acid-sensing ion channel 1a (ASIC1a) in rheumatoid arthritis synovial fibroblasts (RASFs) promotes proliferation through the Wnt/β-catenin/c-Myc signaling pathway, contributing to synovial inflammation and joint destruction.	Activation of ASIC1a in rheumatoid arthritis synovial fibroblasts promotes proliferation through the Wnt/β-catenin/c-Myc signaling pathway, contributing to synovial inflammation and joint destruction (Rheumatoid Arthritis' --+> 'MYC).	disease	Gene	Rheumatoid Arthritis	MYC	1	Regulation: Rheumatoid Arthritis --+> MYC
Rheumatoid Arthritis	ASIC1	2022	10	36279671	10.1016/j.intimp.2022.109328	Acid sensor ASIC1a induces synovial fibroblast proliferation via Wnt/β-catenin/c-Myc pathway in rheumatoid arthritis.	Rheumatoid arthritis (RA) is a chronic autoimmune disease characterized by synovial hyperplasia and progressive joint destruction in the middle and late stages. Notably, activated rheumatoid arthritis synovial fibroblasts (RASFs) exhibit tumor-like features, including an increased proliferation rate that largely contributes to pannus formation and joint destruction. Our previous studies have demo…	Activation of ASIC1a in the acidic microenvironment of rheumatoid arthritis (RA) promotes the proliferation of rheumatoid arthritis synovial fibroblasts (RASFs) through the Wnt/β-catenin/c-Myc signaling pathway, with in vivo studies showing that inhibition of ASIC1a reduces synovial hyperplasia and cartilage degradation in adjuvant arthritis models (ASIC1' ---> 'Rheumatoid Arthritis').	disease	Gene	ASIC1	Rheumatoid Arthritis	0	Regulation: ASIC1 ---> Rheumatoid Arthritis
Rheumatoid Arthritis	CAMKK2	2024	11	39586503	10.1016/j.bbadis.2024.167585	Succinate dehydrogenase mediated ROS production contributes to ASIC1a-induced chondrocyte pyroptosis in rheumatoid arthritis.	Our previous study showed that acidic stimuli activate acid-sensitive ion channel 1a (ASIC1a), resulting in chondrocyte destruction associated with rheumatoid arthritis (RA). However, the exact underlying processes remain unclear. Recent evidence suggests that the production of reactive oxygen species (ROS) mediated by succinate dehydrogenase (SDH), contributes to chondrocyte damage. The objectiv…	Activation of ASIC1a under acidic conditions in rheumatoid arthritis (RA) leads to increased succinate dehydrogenase (SDH) activity and chondrocyte pyroptosis through the Ca<sup>2+</sup>/CaMKK2/AMPK pathway, suggesting a mechanistic link between these factors in the disease process (Rheumatoid Arthritis' ---> 'CAMKK2').	disease	Gene	Rheumatoid Arthritis	CAMKK2	0	Regulation: Rheumatoid Arthritis ---> CAMKK2
Rheumatoid Arthritis	ASIC3	2014	6	24923411	PMC4095605	Acid-sensing ion channel 3 decreases phosphorylation of extracellular signal-regulated kinases and induces synoviocyte cell death by increasing intracellular calcium.	Activation of ASIC3 by acidic pH in fibroblast-like synoviocytes (FLS) from individuals with rheumatoid arthritis leads to increased intracellular calcium levels and decreased p-ERK expression, suggesting a potential role for ASIC3 in modulating inflammation and cell death in the context of inflammatory arthritis.	Activation of ASIC3 by acidic pH in fibroblast-like synoviocytes from individuals with rheumatoid arthritis is associated with increased intracellular calcium levels and decreased p-ERK expression, indicating a potential role for ASIC3 in modulating inflammation and cell death in inflammatory arthritis (Rheumatoid Arthritis' --+> 'ASIC3).	disease	Gene	Rheumatoid Arthritis	ASIC3	1	Regulation: Rheumatoid Arthritis --+> ASIC3
Rheumatoid Arthritis	ASIC3	2014	6	24923411	PMC4095605	Acid-sensing ion channel 3 decreases phosphorylation of extracellular signal-regulated kinases and induces synoviocyte cell death by increasing intracellular calcium.	Acid-sensing ion channel 3 (ASIC3) is expressed in synoviocytes, activated by decreases in pH, and reduces inflammation in animal models of inflammatory arthritis. The purpose of the current study was to characterize potential mechanisms underlying the control of inflammation by ASIC3 in fibroblast-like synoviocytes (FLS). Experiments were performed in cultured FLS from wild-type (WT) and ASIC3-/…	Activation of ASIC3 in fibroblast-like synoviocytes by acidic pH in the context of rheumatoid arthritis enhances intracellular calcium levels and modulates inflammatory responses, suggesting that ASIC3 may play a protective role against joint damage in this disease (ASIC3' ---> 'Rheumatoid Arthritis').	disease	Gene	ASIC3	Rheumatoid Arthritis	0	Regulation: ASIC3 ---> Rheumatoid Arthritis
Rheumatoid Arthritis	CDC42	2023	8	37662900	PMC10469903	Metabolic signature and proteasome activity controls synovial migration of <i>CDC42<sup>hi</sup></i>CD14<sup>+</sup> cells in rheumatoid arthritis.	Activation of CDC42 in CD14<sup>+</</sup> cells is associated with the metabolic signature (MetSig) related to oxidative phosphorylation and proteasome-dependent cell remodeling, contributing to the pathogenicity of these cells in rheumatoid arthritis (RA) by promoting joint inflammation and antigen presentation; targeting CDC42 with JAK inhibitors downregulates immunoproteasome and MHC-II molecu…	Activation of CDC42 in CD14<sup>+</sup> cells contributes to the pathogenicity of rheumatoid arthritis (RA) by promoting joint inflammation and antigen presentation, and targeting CDC42 with JAK inhibitors can reduce cytokine production and alleviate arthritis symptoms; thus, (CDC42' --+> 'Rheumatoid Arthritis).	disease	Gene	CDC42	Rheumatoid Arthritis	1	Regulation: CDC42 --+> Rheumatoid Arthritis
Rheumatoid Arthritis	CD55	2012	5	22590509	PMC3349673	Triggering of the dsRNA sensors TLR3, MDA5, and RIG-I induces CD55 expression in synovial fibroblasts.	Activation of double-stranded RNA sensors enhances CD55 expression in fibroblast-like synoviocytes (FLS) isolated from rheumatoid arthritis (RA) patients, suggesting a potential role for CD55 in promoting interaction between FLS and CD97-expressing leukocytes in RA.	Activation of double-stranded RNA sensors enhances CD55 expression in fibroblast-like synoviocytes from rheumatoid arthritis patients, indicating a potential role for CD55 in the interaction with CD97-expressing leukocytes in RA (Rheumatoid Arthritis' --+> 'CD55').	disease	Gene	Rheumatoid Arthritis	CD55	1	Regulation: Rheumatoid Arthritis --+> CD55
Rheumatoid Arthritis	ADGRE5	2012	5	22590509	PMC3349673	Triggering of the dsRNA sensors TLR3, MDA5, and RIG-I induces CD55 expression in synovial fibroblasts.	Activation of dsRNA sensors enhances CD55 expression in fibroblast-like synoviocytes (FLS) isolated from rheumatoid arthritis (RA) patients, which increases binding to CD97, an adhesion-type G protein-coupled receptor, suggesting a potential role for ADGRE5 in RA pathogenesis.	Activation of dsRNA sensors enhances CD55 expression in fibroblast-like synoviocytes from rheumatoid arthritis patients, indicating a potential role for ADGRE5 in RA pathogenesis (Rheumatoid Arthritis' --+> 'ADGRE5').	disease	Gene	Rheumatoid Arthritis	ADGRE5	1	Regulation: Rheumatoid Arthritis --+> ADGRE5
Rheumatoid Arthritis	FCGR1A	2020	9	32510872	10.1002/art.41386	Fcγ Receptor I-Coupled Signaling in Peripheral Nociceptors Mediates Joint Pain in a Rat Model of Rheumatoid Arthritis.	Activation of FcγRI-coupled signaling in dorsal root ganglion neurons plays a significant role in the development of joint pain in antigen-induced arthritis, suggesting a potential target for pain treatment in rheumatoid arthritis.	Activation of FcγRI-coupled signaling in dorsal root ganglion neurons is implicated in joint pain development in antigen-induced arthritis, indicating a potential therapeutic target for pain management in rheumatoid arthritis (Rheumatoid Arthritis' ---> 'FCGR1A').	disease	Gene	Rheumatoid Arthritis	FCGR1A	0	Regulation: Rheumatoid Arthritis ---> FCGR1A
Rheumatoid Arthritis	FPR1	2018	6	29879657	10.1016/j.intimp.2018.05.028	Formyl peptide receptor activation inhibits the expansion of effector T cells and synovial fibroblasts and attenuates joint injury in models of rheumatoid arthritis.	Activation of FPR1 by Compound 43 (Cpd43) inhibits the expansion of arthritogenic effector CD4 T cells and fibroblast-like synoviocytes (FLS), reducing joint injury in experimental arthritis models, suggesting the therapeutic potential of FPR ligation for the treatment of Rheumatoid Arthritis. [PMID: 29879657]	Activation of FPR1 by Compound 43 inhibits the expansion of arthritogenic effector CD4 T cells and fibroblast-like synoviocytes, reducing joint injury in experimental arthritis models, suggesting the therapeutic potential of FPR ligation for the treatment of Rheumatoid Arthritis (FPR1' --+> 'Rheumatoid Arthritis').	disease	Gene	FPR1	Rheumatoid Arthritis	1	Regulation: FPR1 --+> Rheumatoid Arthritis
Rheumatoid Arthritis	FPR2	2018	6	29879657	10.1016/j.intimp.2018.05.028	Formyl peptide receptor activation inhibits the expansion of effector T cells and synovial fibroblasts and attenuates joint injury in models of rheumatoid arthritis.	Activation of FPR2 through compound 43 (Cpd43) inhibits the expansion of arthritogenic effector CD4 T cells and fibroblast-like synoviocytes (FLS), reducing joint injury in experimental arthritis models, suggesting therapeutic potential for the treatment of Rheumatoid Arthritis.	Activation of FPR2 through compound 43 (Cpd43) inhibits the expansion of arthritogenic effector CD4 T cells and fibroblast-like synoviocytes (FLS), reducing joint injury in experimental arthritis models, suggesting therapeutic potential for the treatment of Rheumatoid Arthritis (FPR2' --+> 'Rheumatoid Arthritis').	disease	Gene	FPR2	Rheumatoid Arthritis	1	Regulation: FPR2 --+> Rheumatoid Arthritis
Rheumatoid Arthritis	HDAC6	2024	2	38400742	10.1080/07391102.2024.2308072	Repurposing FDA-approved drugs as NLRP3 inhibitors against inflammatory diseases: machine learning and molecular simulation approaches.	Activation of HDAC6, a histone deacetylase, is required for the assembly and activation of the NLRP3 inflammasome, which has been associated with chronic pathologies including rheumatoid arthritis, making HDAC6 a potential therapeutic target for this condition.	Activation of HDAC6 is necessary for the assembly and activation of the NLRP3 inflammasome, which is linked to chronic conditions such as rheumatoid arthritis, suggesting that HDAC6 may serve as a potential therapeutic target for this disease (HDAC6 --+> Rheumatoid Arthritis).	disease	Gene	HDAC6	Rheumatoid Arthritis	1	Regulation: HDAC6 --+> Rheumatoid Arthritis
Rheumatoid Arthritis	IRAK4	2020	5	32415262	PMC8429735	IRAK4 inhibition: a promising strategy for treating RA joint inflammation and bone erosion.	Activation of IRAK4 in rheumatoid arthritis (RA) patients contributes to synovial inflammation and disease progression, and IRAK4 inhibitor therapy shows superior efficacy compared to TNF inhibitor or anti-IL-6R treatments in mitigating joint inflammation and immune cell activation.	Activation of IRAK4 in rheumatoid arthritis (RA) patients contributes to synovial inflammation and disease progression, with IRAK4 inhibitor therapy demonstrating superior efficacy compared to TNF inhibitor or anti-IL-6R treatments in reducing joint inflammation and immune cell activation (IRAK4' ---> 'Rheumatoid Arthritis').	disease	Gene	IRAK4	Rheumatoid Arthritis	0	Regulation: IRAK4 ---> Rheumatoid Arthritis
Rheumatoid Arthritis	DRD2	2015	11	26693483	PMC4677027	Dopamine D2 Receptor Is Involved in Alleviation of Type II Collagen-Induced Arthritis in Mice.	Activation of lymphocyte DRD2 alleviates Th17/Treg imbalance and inflammation in a mouse model of Rheumatoid Arthritis, as shown by reduced proinflammatory cytokines and clinical symptoms in CIA mice, suggesting a potential therapeutic role for DRD2 in RA.	Activation of lymphocyte DRD2 alleviates Th17/Treg imbalance and inflammation in a mouse model of Rheumatoid Arthritis, as evidenced by reduced proinflammatory cytokines and clinical symptoms in CIA mice, indicating a potential therapeutic role for DRD2 in RA (DRD2' --+> 'Rheumatoid Arthritis').	disease	Gene	DRD2	Rheumatoid Arthritis	1	Regulation: DRD2 --+> Rheumatoid Arthritis
Rheumatoid Arthritis	KEAP1	2023	7	37494986	10.1016/j.freeradbiomed.2023.07.016	Nrf2 activation improves experimental rheumatoid arthritis.	Activation of Nrf2 through genetic knockdown of Keap1 has been shown to improve arthritis in SKG mice by inhibiting pro-inflammatory cytokines and inducing antioxidant enzymes, suggesting that Nrf2 activation via Keap1 modulation could be a promising therapeutic strategy for rheumatoid arthritis.	Activation of Nrf2 through genetic knockdown of Keap1 has been shown to improve arthritis in SKG mice by inhibiting pro-inflammatory cytokines and inducing antioxidant enzymes, suggesting that Nrf2 activation via Keap1 modulation could be a promising therapeutic strategy for rheumatoid arthritis (KEAP1 --+> Rheumatoid Arthritis).	disease	Gene	KEAP1	Rheumatoid Arthritis	1	Regulation: KEAP1 --+> Rheumatoid Arthritis
Rheumatoid Arthritis	PLD1	2011	5	21620893	10.1016/j.imlet.2011.04.013	IL-15 promotes osteoclastogenesis via the PLD pathway in rheumatoid arthritis.	Activation of phospholipase D1 (PLD1) contributes to IL-15-mediated osteoclastogenesis via the MAPKs and NF-κB signaling pathways in rheumatoid synovial fibroblasts, suggesting that PLD1 could be an efficient therapeutic target for preventing bone destruction in rheumatoid arthritis, with significantly higher levels of IL-15 observed in serum and synovial fluid from RA patients compared to osteoa…	Activation of phospholipase D1 (PLD1) is implicated in IL-15-mediated osteoclastogenesis in rheumatoid arthritis, with significantly higher levels of IL-15 found in serum and synovial fluid from RA patients compared to those with osteoarthritis and healthy controls, indicating that PLD1 may serve as a therapeutic target for preventing bone destruction in this disease (PLD1 --+> Rheumatoid Arthrit…	disease	Gene	PLD1	Rheumatoid Arthritis	1	Regulation: PLD1 --+> Rheumatoid Arthritis
Rheumatoid Arthritis	RAPGEF3	2009	3	19464664	NIHMS125023	Prostaglandin E2 activates Rap1 via EP2/EP4 receptors and cAMP-signaling in rheumatoid synovial fibroblasts: involvement of Epac1 and PKA.	Activation of Rap1 by PGE(2) via cAMP-signaling, mediated by EP2 and EP4 receptors, has been shown to play an important role in the articular pathology of rheumatoid arthritis (RA), suggesting a potential link between Rheumatoid Arthritis and RAPGEF3.	Activation of Rap1 by PGE(2) through cAMP-signaling, mediated by EP2 and EP4 receptors, indicates a significant association between Rheumatoid Arthritis and RAPGEF3, suggesting that Rheumatoid Arthritis may influence the expression or activity of RAPGEF3 (Rheumatoid Arthritis --+> RAPGEF3).	disease	Gene	Rheumatoid Arthritis	RAPGEF3	1	Regulation: Rheumatoid Arthritis --+> RAPGEF3
Rheumatoid Arthritis	TERF2IP	2009	3	19464664	NIHMS125023	Prostaglandin E2 activates Rap1 via EP2/EP4 receptors and cAMP-signaling in rheumatoid synovial fibroblasts: involvement of Epac1 and PKA.	Activation of Rap1 by prostaglandin E(2) via cAMP-signaling, as well as by EP2 and EP4 receptor agonists, is implicated in the articular pathology of rheumatoid arthritis, suggesting a potential role for TERF2IP in the disease process.	Activation of Rap1 by prostaglandin E(2) via cAMP-signaling, as well as by EP2 and EP4 receptor agonists, suggests a potential role for TERF2IP in the pathogenesis of rheumatoid arthritis (Rheumatoid Arthritis' --+> 'TERF2IP').	disease	Gene	Rheumatoid Arthritis	TERF2IP	1	Regulation: Rheumatoid Arthritis --+> TERF2IP
Rheumatoid Arthritis	RHO	2023	8	37662900	PMC10469903	Metabolic signature and proteasome activity controls synovial migration of <i>CDC42<sup>hi</sup></i>CD14<sup>+</sup> cells in rheumatoid arthritis.	Activation of Rho-GTPases in macrophages is associated with inflammation and severe arthritis, with RHO inhibition through JAK inhibitors showing promise in mitigating these effects in Rheumatoid Arthritis patients.	Activation of Rho-GTPases in macrophages is associated with inflammation and severe arthritis, with RHO inhibition through JAK inhibitors showing promise in mitigating these effects in Rheumatoid Arthritis patients (RHO' --+> 'Rheumatoid Arthritis').	disease	Gene	RHO	Rheumatoid Arthritis	1	Regulation: RHO --+> Rheumatoid Arthritis
Rheumatoid Arthritis	RIGI	2012	5	22590509	PMC3349673	Triggering of the dsRNA sensors TLR3, MDA5, and RIG-I induces CD55 expression in synovial fibroblasts.	Activation of dsRNA sensors, including RIG-I, enhances CD55 expression in fibroblast-like synoviocytes isolated from patients with rheumatoid arthritis, suggesting a potential role for RIG-I in promoting the interaction between synoviocytes and CD97-expressing leukocytes.	Activation of RIG-I enhances CD55 expression in fibroblast-like synoviocytes from rheumatoid arthritis patients, indicating a potential role for RIG-I in the interaction with CD97-expressing leukocytes (Rheumatoid Arthritis' --+> 'RIGI').	disease	Gene	Rheumatoid Arthritis	RIGI	1	Regulation: Rheumatoid Arthritis --+> RIGI
Rheumatoid Arthritis	MRC1	2017	9	28966618	PMC5605563	SIRT1/Adenosine Monophosphate-Activated Protein Kinase α Signaling Enhances Macrophage Polarization to an Anti-inflammatory Phenotype in Rheumatoid Arthritis.	Activation of SIRT1/AMPKα signaling in macrophages from rheumatoid arthritis patients promotes M2 phenotype polarization by upregulating MRC1 expression and downregulating inflammatory M1 genes, leading to reduced arthritis severity, suggesting SIRT1 as a potential therapeutic target in RA.	Activation of SIRT1/AMPKα signaling in macrophages from rheumatoid arthritis patients promotes M2 phenotype polarization by upregulating MRC1 expression and downregulating inflammatory M1 genes, leading to reduced arthritis severity, suggesting SIRT1 as a potential therapeutic target in RA (MRC1 --+> Rheumatoid Arthritis).	disease	Gene	MRC1	Rheumatoid Arthritis	1	Regulation: MRC1 --+> Rheumatoid Arthritis
Rheumatoid Arthritis	SST	0	0	18278522	10.1007/s00482-008-0641-0	[Somatostatin - an important inhibitor of neuronal activity].	Activation of somatostatin receptors (SST) has been associated with a reduction in pain behavior and immune function, with potential therapeutic implications for chronic inflammatory diseases such as rheumatoid arthritis, as evidenced by the effectiveness of octreotide in reducing pain and inflammation in a clinical study.	Activation of somatostatin receptors (SST) has been linked to reduced pain and immune function, suggesting potential therapeutic benefits for rheumatoid arthritis, particularly demonstrated by the clinical efficacy of octreotide in alleviating pain and inflammation. (SST' --+> 'Rheumatoid Arthritis)	disease	Gene	SST	Rheumatoid Arthritis	1	Regulation: SST --+> Rheumatoid Arthritis
Rheumatoid Arthritis	SMO	2014	3	24741597	PMC3987882	Sonic hedgehog signaling drives proliferation of synoviocytes in rheumatoid arthritis: a possible novel therapeutic target.	Activation of Sonic hedgehog (Shh) signaling, particularly through Smoothened (Smo), is implicated in the proliferation of fibroblast-like synoviocytes (FLS) in Rheumatoid Arthritis (RA), with higher expression of Shh, Smo, and Gli1 observed in RA synovial tissue compared to control tissue, suggesting a potential therapeutic target in RA.	Activation of Sonic hedgehog (Shh) signaling through Smoothened (Smo) is associated with the proliferation of fibroblast-like synoviocytes in Rheumatoid Arthritis, with increased expression of Shh, Smo, and Gli1 in RA synovial tissue compared to controls, indicating Smo as a potential therapeutic target in RA (SMO' --+> 'Rheumatoid Arthritis').	disease	Gene	SMO	Rheumatoid Arthritis	1	Regulation: SMO --+> Rheumatoid Arthritis
Rheumatoid Arthritis	RELB	2008	8	18771589	PMC2575629	The roles of the classical and alternative nuclear factor-kappaB pathways: potential implications for autoimmunity and rheumatoid arthritis.	Activation of the alternative NF-kappaB pathway, specifically involving RelB, has been implicated in the pathogenesis of Rheumatoid Arthritis, contributing to chronic inflammation and autoimmune responses.	Activation of the alternative NF-kappaB pathway, specifically involving RelB, has been implicated in the pathogenesis of Rheumatoid Arthritis, contributing to chronic inflammation and autoimmune responses (RELB --+> Rheumatoid Arthritis).	disease	Gene	RELB	Rheumatoid Arthritis	1	Regulation: RELB --+> Rheumatoid Arthritis
Rheumatoid Arthritis	EREG	2013	12	24309559	PMC3912548	Aryl hydrocarbon receptor antagonism attenuates growth factor expression, proliferation, and migration in fibroblast-like synoviocytes from patients with rheumatoid arthritis.	Activation of the aryl hydrocarbon receptor (AHR) pathway, particularly through inhibition by GNF351, has been shown to reduce the expression and secretion of growth factors such as epiregulin in fibroblast-like synoviocytes from patients with rheumatoid arthritis, suggesting a potential therapeutic target for ameliorating disease progression.	Activation of the aryl hydrocarbon receptor (AHR) pathway, particularly through inhibition by GNF351, has been shown to reduce the expression and secretion of epiregulin, a growth factor associated with fibroblast-like synoviocytes from patients with rheumatoid arthritis, indicating a potential therapeutic target for disease progression (Rheumatoid Arthritis' ---| 'EREG).	disease	Gene	Rheumatoid Arthritis	EREG	-1	Regulation: Rheumatoid Arthritis ---| EREG
Rheumatoid Arthritis	MST1	0	0	35571412	PMC9096383	<i>cGAS/STING</i> signaling in the regulation of rheumatoid synovial aggression.	Activation of the cGAS/STING signaling pathway in Rheumatoid Arthritis (RA) promotes migration and invasion of fibroblast-like synoviocytes (FLSs) through increased phosphorylation of MST1, suggesting a potential therapeutic target for RA.	Activation of the cGAS/STING signaling pathway in Rheumatoid Arthritis (RA) promotes migration and invasion of fibroblast-like synoviocytes (FLSs) through increased phosphorylation of MST1, suggesting a potential therapeutic target for RA (Rheumatoid Arthritis' --+> 'MST1').	disease	Gene	Rheumatoid Arthritis	MST1	1	Regulation: Rheumatoid Arthritis --+> MST1
Rheumatoid Arthritis	CCR2	2023	7	37481853	10.1016/j.intimp.2023.110676	GTS-21 alleviates murine collagen-induced arthritis through inhibition of peripheral monocyte trafficking into the synovium.	Activation of the cholinergic anti-inflammatory pathway by using the selective α7nAChR agonist GTS-21 reduces synovial inflammation in rheumatoid arthritis by inhibiting peripheral monocyte trafficking into the synovium, potentially through down-regulation of CCR2 expression.	Activation of the cholinergic anti-inflammatory pathway by the selective α7nAChR agonist GTS-21 reduces synovial inflammation in rheumatoid arthritis by inhibiting peripheral monocyte trafficking into the synovium, potentially through down-regulation of CCR2 expression (Rheumatoid Arthritis ---| CCR2).	disease	Gene	Rheumatoid Arthritis	CCR2	-1	Regulation: Rheumatoid Arthritis ---| CCR2
Rheumatoid Arthritis	FFAR4	2024	5	38892051	PMC11172425	Free Fatty Acid 4 Receptor Activation Attenuates Collagen-Induced Arthritis by Rebalancing Th1/Th17 and Treg Cells.	Activation of the Free Fatty Acid Receptor 4 (FFA4) by the n-3 polyunsaturated fatty acids (PUFA) receptor has been shown to reduce collagen-induced rheumatoid arthritis (CIA) symptoms and suppress pro-inflammatory cytokine levels, indicating a potential therapeutic role in the treatment of rheumatoid arthritis.	Activation of the Free Fatty Acid Receptor 4 (FFAR4) by n-3 polyunsaturated fatty acids has been shown to reduce collagen-induced rheumatoid arthritis symptoms and suppress pro-inflammatory cytokine levels, indicating a potential therapeutic role in the treatment of rheumatoid arthritis (FFAR4 --+> Rheumatoid Arthritis).	disease	Gene	FFAR4	Rheumatoid Arthritis	1	Regulation: FFAR4 --+> Rheumatoid Arthritis
Rheumatoid Arthritis	STING1	2020	6	32582187	PMC7283782	Deficiency of STING Promotes Collagen-Specific Antibody Production and B Cell Survival in Collagen-Induced Arthritis.	Activation of the stimulator of type I interferon genes (STING) mediates the production of type I interferon and promotes chronic inflammation in autoimmune diseases like Rheumatoid Arthritis, with a study showing that inhibition of STING in a collagen-induced arthritis (CIA) model led to increased anti-collagen antibodies and improved B cell survival.	Activation of the stimulator of type I interferon genes (STING) promotes chronic inflammation in autoimmune diseases like Rheumatoid Arthritis, with studies indicating that inhibiting STING in a collagen-induced arthritis model resulted in increased anti-collagen antibodies and improved B cell survival (STING1' ---> 'Rheumatoid Arthritis').	disease	Gene	STING1	Rheumatoid Arthritis	0	Regulation: STING1 ---> Rheumatoid Arthritis
Rheumatoid Arthritis	SUCNR1	2019	12	31949465	PMC6948314	Baihu Jia Guizhi Decoction Improves Rheumatoid Arthritis Inflammation by Regulating Succinate/SUCNR1 Metabolic Signaling Pathway.	Activation of the succinate receptor 1 (SUCNR1) exacerbates rheumatoid arthritis (RA) synovitis by amplifying the release of IL-1β, suggesting that inhibiting succinate activation of SUCRN1 could be an effective method to inhibit RA inflammation. Additionally, Baihu Jia Guizhi decoction (BHGZ) has shown anti-inflammatory effects in RA by reducing succinate concentration and SUCNR1 expression.	Activation of the succinate receptor 1 (SUCNR1) exacerbates rheumatoid arthritis (RA) synovitis by amplifying the release of IL-1β, indicating that inhibiting SUCNR1 activation could effectively reduce RA inflammation, while Baihu Jia Guizhi decoction (BHGZ) has demonstrated anti-inflammatory effects by lowering succinate levels and SUCNR1 expression. (SUCNR1 --+> Rheumatoid Arthritis)	disease	Gene	SUCNR1	Rheumatoid Arthritis	1	Regulation: SUCNR1 --+> Rheumatoid Arthritis
Rheumatoid Arthritis	AICDA	2013	1	23181348	10.3109/08916934.2012.748752	Hormones and AID: balancing immunity and autoimmunity.	The human immune system is a complex dynamic network of soluble factors and specialized cells that can and need to act in an instance or keep a lifelong protection, with the consequence that health has to be maintained through genetic and environmental stimuli. Autoimmunity is a multifactorial disease, where this combination of genetic predisposition and environmental factors lead to disease etio…	Activation-induced deaminase (AICDA) is implicated in the pathogenesis of autoimmune diseases like rheumatoid arthritis (RA), as estrogen can enhance AICDA expression, potentially leading to immune hyper-stimulation and contributing to the disease's etiology (AICDA' ---> 'Rheumatoid Arthritis').	disease	Gene	AICDA	Rheumatoid Arthritis	0	Regulation: AICDA ---> Rheumatoid Arthritis
Rheumatoid Arthritis	GRK3	0	0	12020767	10.1016/s0898-6568(02)00011-6	Interferon beta-1a counteracts effects of activation on the expression of G-protein-coupled receptor kinases 2 and 3, beta-arrestin-1, and regulators of G-protein signalling 2 and 16 in human mononuclear leukocytes.	Activation-induced differential expression of G-protein-coupled receptor kinase 3 (GRK3) and other regulatory proteins in mononuclear leukocytes may modulate GPCR responsiveness in immune disorders like rheumatoid arthritis, suggesting a potential role for GRK3 in the pathogenesis of RA.	Activation-induced differential expression of G-protein-coupled receptor kinase 3 (GRK3) in mononuclear leukocytes may modulate GPCR responsiveness in immune disorders like rheumatoid arthritis, suggesting a potential role for GRK3 in the pathogenesis of RA (GRK3 --+> Rheumatoid Arthritis).	disease	Gene	GRK3	Rheumatoid Arthritis	1	Regulation: GRK3 --+> Rheumatoid Arthritis
Rheumatoid Arthritis	CETP	2016	6	27344073	10.1016/j.atherosclerosis.2016.06.009	Associations between disease activity, markers of HDL functionality and arterial stiffness in patients with rheumatoid arthritis.	Active rheumatoid arthritis (RA) patients exhibit higher cholesteryl ester transfer protein (CETP) activity compared to inactive RA patients and healthy controls, suggesting a potential association between RA disease activity and altered CETP levels, potentially impacting cardiovascular risk in RA patients.	Active rheumatoid arthritis (RA) patients exhibit higher cholesteryl ester transfer protein (CETP) activity compared to inactive RA patients and healthy controls, suggesting a potential association between RA disease activity and altered CETP levels, potentially impacting cardiovascular risk in RA patients (Rheumatoid Arthritis' --+> 'CETP').	disease	Gene	Rheumatoid Arthritis	CETP	1	Regulation: Rheumatoid Arthritis --+> CETP
Rheumatoid Arthritis	IL12B	2024	3	38534783	PMC10969346	An Elevated <i>IL10</i> mRNA Combined with Lower <i>TNFA</i> mRNA Level in Active Rheumatoid Arthritis Peripheral Blood.	Active rheumatoid arthritis is associated with an elevated IL10 and lower TNFA mRNA level in peripheral blood cells, with a significant downregulation of IL12B (2.56-fold) compared to controls.	Active rheumatoid arthritis is associated with a significant downregulation of IL12B (2.56-fold) compared to controls, indicating a negative influence of rheumatoid arthritis on IL12B. (Rheumatoid Arthritis ---| IL12B)	disease	Gene	Rheumatoid Arthritis	IL12B	-1	Regulation: Rheumatoid Arthritis ---| IL12B
Rheumatoid Arthritis	TGFB1	2024	3	38534783	PMC10969346	An Elevated <i>IL10</i> mRNA Combined with Lower <i>TNFA</i> mRNA Level in Active Rheumatoid Arthritis Peripheral Blood.	Active rheumatoid arthritis is associated with elevated IL10 and lower TNFA mRNA levels in peripheral blood cells, with a moderate correlation found between FOXP3 and TGFB1 expression.	Active rheumatoid arthritis shows a moderate correlation between FOXP3 and TGFB1 expression, indicating a potential relationship, but no strong association was established. (Rheumatoid Arthritis' ---> 'TGFB1')	disease	Gene	Rheumatoid Arthritis	TGFB1	0	Regulation: Rheumatoid Arthritis ---> TGFB1
Rheumatoid Arthritis	ATP6V1B2	0	0	37247865	10.13702/j.1000-0607.20220100	[Progress of research on mechanisms of acupuncture and moxibustion in the treatment of rheumatoid arthritis].	In the present paper, we summarize the literature about mechanisms of acupuncture and moxibustion ［including ordinary acupuncture, electroacupuncture, fire needling, warm acupuncture (acupuncture with the needle warmed by burning moxa), cheek acupuncture, wheat-sized moxibustion, suspension moxibustion, etc.］ treatments of rheumatoid arthritis (RA) both domestically and abroad in recent years. Re…	Acupuncture and moxibustion therapies for rheumatoid arthritis (RA) have been shown to up-regulate the expression of the energy metabolism gene ATP6V1B2, among other mechanisms, suggesting a potential role of this gene in the treatment of RA (Rheumatoid Arthritis' --+> 'ATP6V1B2').	disease	Gene	Rheumatoid Arthritis	ATP6V1B2	1	Regulation: Rheumatoid Arthritis --+> ATP6V1B2
Rheumatoid Arthritis	CLOCK	0	0	37247865	10.13702/j.1000-0607.20220100	[Progress of research on mechanisms of acupuncture and moxibustion in the treatment of rheumatoid arthritis].	Acupuncture and moxibustion treatments for rheumatoid arthritis involve regulating the expression of biological rhythm gene CLOCK, potentially impacting energy metabolism and immune regulation in RA patients.	Acupuncture and moxibustion treatments for rheumatoid arthritis may regulate the expression of the biological rhythm gene CLOCK, which could influence energy metabolism and immune regulation in RA patients (Rheumatoid Arthritis' ---> 'CLOCK').	disease	Gene	Rheumatoid Arthritis	CLOCK	0	Regulation: Rheumatoid Arthritis ---> CLOCK
Rheumatoid Arthritis	ATP6V1C2	2023	5	37256145	PMC10225595	Pathological pathway analysis in an experimental rheumatoid arthritis model and the tissue repair effect of acupuncture at ST36.	Acupuncture at Zusanli (ST36) has been shown to improve paw redness, swelling, and pain in antigen-induced arthritis (AIA) mice by increasing the gene expression of tissue repair growth factors, including ATP6V1C2, suggesting a potential role in modulating the tissue healing process in rheumatoid arthritis.	Acupuncture at Zusanli (ST36) enhances the expression of ATP6V1C2, which may play a role in tissue healing processes relevant to rheumatoid arthritis, indicating a potential association between the gene and the disease (ATP6V1C2' ---> 'Rheumatoid Arthritis').	disease	Gene	ATP6V1C2	Rheumatoid Arthritis	0	Regulation: ATP6V1C2 ---> Rheumatoid Arthritis
Rheumatoid Arthritis	GDF5	2023	5	37256145	PMC10225595	Pathological pathway analysis in an experimental rheumatoid arthritis model and the tissue repair effect of acupuncture at ST36.	Acupuncture at Zusanli (ST36) in an antigen-induced arthritis (AIA) mouse model of Rheumatoid Arthritis significantly improved inflammation and pain by increasing the gene expression of tissue repair growth factors, including GDF5, suggesting a potential association between GDF5 and Rheumatoid Arthritis.	Acupuncture at Zusanli (ST36) in an antigen-induced arthritis mouse model of Rheumatoid Arthritis significantly improved inflammation and pain by increasing the gene expression of GDF5, suggesting a potential association between GDF5 and Rheumatoid Arthritis (GDF5 --+> Rheumatoid Arthritis).	disease	Gene	GDF5	Rheumatoid Arthritis	1	Regulation: GDF5 --+> Rheumatoid Arthritis
Rheumatoid Arthritis	GADD45A	2023	5	37256145	PMC10225595	Pathological pathway analysis in an experimental rheumatoid arthritis model and the tissue repair effect of acupuncture at ST36.	Acupuncture at Zusanli (ST36) in the antigen-induced arthritis (AIA) mouse model of rheumatoid arthritis (RA) significantly increased the gene content of tissue repair growth factors, including GADD45A, suggesting a potential role for GADD45A in the tissue healing process of RA.	Acupuncture at Zusanli (ST36) in an antigen-induced arthritis mouse model of rheumatoid arthritis significantly increased the gene content of GADD45A, indicating a potential role for GADD45A in the tissue healing process of RA (Rheumatoid Arthritis' --+> 'GADD45A').	disease	Gene	Rheumatoid Arthritis	GADD45A	1	Regulation: Rheumatoid Arthritis --+> GADD45A
Rheumatoid Arthritis	PEG3	2023	5	37256145	PMC10225595	Pathological pathway analysis in an experimental rheumatoid arthritis model and the tissue repair effect of acupuncture at ST36.	Acupuncture at Zusanli (ST36) in the antigen-induced arthritis (AIA) model of rheumatoid arthritis (RA) significantly improved paw redness, swelling, and pain by increasing the gene content of tissue repair growth factors, including PEG3, suggesting a potential association between PEG3 and RA repair mechanisms.	Acupuncture at Zusanli (ST36) in the antigen-induced arthritis model of rheumatoid arthritis significantly improved symptoms by increasing the gene content of tissue repair growth factors, including PEG3, indicating a potential association between PEG3 and RA repair mechanisms (PEG3 --+> Rheumatoid Arthritis).	disease	Gene	PEG3	Rheumatoid Arthritis	1	Regulation: PEG3 --+> Rheumatoid Arthritis
Rheumatoid Arthritis	KEAP1	0	0	37518958	10.13702/j.1000-0607.20220349	[Heat-tonifying acupuncture relieves pain and synovial inflammatory injury by regulating Keap1-Nrf2/ARE/ HO-1 signaling pathway in rabbits with cold syndrome type rheumatoid arthritis].	Acupuncture stimulation targeting the Keap1-Nrf2/ARE/HO-1 signal transduction pathway in the knee synovium of rabbits with cold syndrome type rheumatoid arthritis showed significant upregulation of Nrf2 and HO-1 expression and downregulation of Keap1 expression, suggesting a potential role of KEAP1 in the pathogenesis and treatment of rheumatoid arthritis.	Acupuncture stimulation targeting the Keap1-Nrf2/ARE/HO-1 signal transduction pathway in rabbits with cold syndrome type rheumatoid arthritis resulted in significant upregulation of Nrf2 and HO-1 expression and downregulation of Keap1 expression, indicating a potential role of KEAP1 in the pathogenesis and treatment of rheumatoid arthritis (Rheumatoid Arthritis' ---| 'KEAP1).	disease	Gene	Rheumatoid Arthritis	KEAP1	-1	Regulation: Rheumatoid Arthritis ---| KEAP1
Rheumatoid Arthritis	FGF5	2023	5	37256145	PMC10225595	Pathological pathway analysis in an experimental rheumatoid arthritis model and the tissue repair effect of acupuncture at ST36.	Acupuncture treatment in a mouse model of antigen-induced arthritis (AIA) showed significant improvement in paw redness, swelling, pain, and inflammatory cell infiltration through the upregulation of tissue repair growth factors, including FGF5, suggesting a potential association between Rheumatoid Arthritis and FGF5.	Acupuncture treatment in a mouse model of antigen-induced arthritis demonstrated significant improvement in symptoms through the upregulation of FGF5, indicating a potential association between Rheumatoid Arthritis and FGF5 (Rheumatoid Arthritis' --+> 'FGF5').	disease	Gene	Rheumatoid Arthritis	FGF5	1	Regulation: Rheumatoid Arthritis --+> FGF5
Rheumatoid Arthritis	SOX2	2023	5	37256145	PMC10225595	Pathological pathway analysis in an experimental rheumatoid arthritis model and the tissue repair effect of acupuncture at ST36.	Acupuncture treatment in a mouse model of antigen-induced arthritis (AIA) was found to significantly improve paw redness, swelling, and inflammation by upregulating tissue repair growth factors, including SOX2, suggesting a potential role for SOX2 in alleviating rheumatoid arthritis.	Acupuncture treatment in a mouse model of antigen-induced arthritis significantly improved symptoms of rheumatoid arthritis by upregulating SOX2, indicating a potential beneficial role for SOX2 in alleviating the disease (SOX2 --+> Rheumatoid Arthritis).	disease	Gene	SOX2	Rheumatoid Arthritis	1	Regulation: SOX2 --+> Rheumatoid Arthritis
Rheumatoid Arthritis	ATP6V1C2	2023	5	37256145	PMC10225595	Pathological pathway analysis in an experimental rheumatoid arthritis model and the tissue repair effect of acupuncture at ST36.	Rheumatoid arthritis (RA) is an autoimmune disease that generally affects the joints. In the face of inflammation-induced cartilage and bone damage, RA treatment remains insufficient. While research evidence indicates that acupuncture can exert anti-inflammatory and analgesic effects, improve the joint function of RA patients, and delay the disease, data on whether it can promote RA repair are la…	Acupuncture treatment in antigen-induced arthritis (AIA) mice significantly increased the gene expression of tissue repair growth factors, including ATP6V1C2, suggesting a potential role in modulating the tissue healing process in rheumatoid arthritis (Rheumatoid Arthritis' --+> 'ATP6V1C2).	disease	Gene	Rheumatoid Arthritis	ATP6V1C2	1	Regulation: Rheumatoid Arthritis --+> ATP6V1C2
Rheumatoid Arthritis	ACVR1B	2024	1	38285375	10.1007/s10067-024-06882-y	Validation of new immune and inflammation-related diagnostic biomarkers for RA.	ACVR1B has been identified as a potential diagnostic biomarker for Rheumatoid Arthritis (RA), with significantly higher expression levels in disease samples compared to control samples, suggesting its involvement in the pathogenesis of RA and potential as a therapeutic target.	ACVR1B has been identified as a potential diagnostic biomarker for Rheumatoid Arthritis (RA), with significantly higher expression levels in disease samples compared to control samples, suggesting its involvement in the pathogenesis of RA and potential as a therapeutic target (ACVR1B --+> Rheumatoid Arthritis).	disease	Gene	ACVR1B	Rheumatoid Arthritis	1	Regulation: ACVR1B --+> Rheumatoid Arthritis
Rheumatoid Arthritis	ACVR1B	2024	1	38285375	10.1007/s10067-024-06882-y	Validation of new immune and inflammation-related diagnostic biomarkers for RA.	ACVR1B has been identified as a potential diagnostic biomarker for Rheumatoid Arthritis, with significantly higher expression levels in disease samples compared to the control group, suggesting its importance in the early diagnosis of RA.	ACVR1B has been identified as a potential diagnostic biomarker for Rheumatoid Arthritis, with significantly higher expression levels in disease samples compared to the control group, suggesting its importance in the early diagnosis of RA (ACVR1B' ---> 'Rheumatoid Arthritis').	disease	Gene	ACVR1B	Rheumatoid Arthritis	0	Regulation: ACVR1B ---> Rheumatoid Arthritis
Rheumatoid Arthritis	ACVR1B	2024	1	38285375	10.1007/s10067-024-06882-y	Validation of new immune and inflammation-related diagnostic biomarkers for RA.	Rheumatoid arthritis (RA) is a chronic, systemic autoimmune disease, whose development is associated with immune cells and persistent inflammation. Exploring the biomarkers of RA holds immense significance in terms of the prevention, diagnosis, and treatment of RA. The differentially expressed genes (DEGs) in RA patients and the control group were screened by limma package. Through DEGs intersect…	ACVR1B has been identified as one of the five potential diagnostic biomarkers for rheumatoid arthritis (RA), with its expression levels being part of a set of differentially expressed immune and inflammation-related genes that may aid in the early diagnosis of the disease (Rheumatoid Arthritis' ---> 'ACVR1B').	disease	Gene	Rheumatoid Arthritis	ACVR1B	0	Regulation: Rheumatoid Arthritis ---> ACVR1B
Rheumatoid Arthritis	ADA	2024	1	38225555	PMC10790468	Mechanistic role of quercetin as inhibitor for adenosine deaminase enzyme in rheumatoid arthritis: systematic review.	ADA, an enzyme in purine metabolism, influences adenosine levels and joint inflammation in Rheumatoid Arthritis (RA), with synovial fluid levels of ADA closely associated with the disease's systemic activity, suggesting ADA as a useful parameter for evaluating joint inflammation. Inhibiting ADA could impact RA progression, and natural compounds like quercetin (QUE) that inhibit ADA activity show …	ADA, an enzyme involved in purine metabolism, is closely associated with the systemic activity of Rheumatoid Arthritis (RA) as its synovial fluid levels correlate with joint inflammation, indicating that inhibiting ADA may influence RA progression and that compounds like quercetin could offer therapeutic potential by modulating ADA activity (ADA' --+> 'Rheumatoid Arthritis').	disease	Gene	ADA	Rheumatoid Arthritis	1	Regulation: ADA --+> Rheumatoid Arthritis
Rheumatoid Arthritis	AMH	2020	10	33269158	PMC7704188	Adalimumab Increases Follicle Reserve and Follicle Development in Rat Ovary: The Effect of Adalimumab on Ovarian Reserve.	Introduction Adalimumab is used in the treatment of many chronic inflammatory diseases, especially rheumatoid arthritis. The aim of this experimental study is to determine the histological and biochemical effects of adalimumab on rat ovary. Methods Wistar albino female rats were randomly divided into three groups prior to the experiment: a healthy control group, a 2 mg/kg adalimumab group, and a …	Adalimumab treatment in rats resulted in significantly higher ovarian follicle counts and AMH levels, indicating its potential to preserve ovarian function in women with rheumatoid arthritis (p <0.001), suggesting a positive association between rheumatoid arthritis and AMH levels (Rheumatoid Arthritis' --+> 'AMH).	disease	Gene	Rheumatoid Arthritis	AMH	1	Regulation: Rheumatoid Arthritis --+> AMH
Rheumatoid Arthritis	CD96	2021	7	34301319	PMC8299604	Differential impacts of TNFα inhibitors on the transcriptome of Th cells.	Adalimumab, a TNF inhibitor, induces the expression of CD96 in Th cells and reciprocally induces type 1 interferon signals, suggesting a potential association between Rheumatoid Arthritis and CD96.	Adalimumab, a TNF inhibitor, induces the expression of CD96 in Th cells and reciprocally induces type 1 interferon signals, suggesting a potential association between Rheumatoid Arthritis and CD96 (Rheumatoid Arthritis' --+> 'CD96').	disease	Gene	Rheumatoid Arthritis	CD96	1	Regulation: Rheumatoid Arthritis --+> CD96
Rheumatoid Arthritis	SIRPG	2021	7	34301319	PMC8299604	Differential impacts of TNFα inhibitors on the transcriptome of Th cells.	The association between Rheumatoid Arthritis and SIRPG is that adalimumab, a TNFα inhibitor used in the treatment of Rheumatoid Arthritis, has been found to induce the expression of SIRPG in Th cells, potentially contributing to its drug-specific effects.	Adalimumab, a TNFα inhibitor used in the treatment of Rheumatoid Arthritis, has been found to induce the expression of SIRPG in Th cells, potentially contributing to its drug-specific effects (Rheumatoid Arthritis' --+> 'SIRPG').	disease	Gene	Rheumatoid Arthritis	SIRPG	1	Regulation: Rheumatoid Arthritis --+> SIRPG
Rheumatoid Arthritis	AMH	2020	10	33269158	PMC7704188	Adalimumab Increases Follicle Reserve and Follicle Development in Rat Ovary: The Effect of Adalimumab on Ovarian Reserve.	Adalimumab, used in the treatment of rheumatoid arthritis, was found to significantly increase ovarian follicle count and AMH levels in a rat study, suggesting a potential positive impact on ovarian reserve in women with chronic inflammatory diseases.	Adalimumab, used in the treatment of rheumatoid arthritis, was found to significantly increase ovarian follicle count and AMH levels in a rat study, suggesting a potential positive impact on ovarian reserve in women with chronic inflammatory diseases (Rheumatoid Arthritis' --+> 'AMH).	disease	Gene	Rheumatoid Arthritis	AMH	1	Regulation: Rheumatoid Arthritis --+> AMH
Rheumatoid Arthritis	ADAM10	2016	5	27226573	PMC4965567	Different Soluble Forms of the Interleukin-6 Family Signal Transducer gp130 Fine-tune the Blockade of Interleukin-6 Trans-signaling.	ADAM10 and ADAM17 can produce sgp130 by ectodomain shedding of gp130, with different forms of sgp130, including sgp130-rheumatoid arthritis-associated peptide (RAPS), being expressed in a cell type-specific manner, suggesting a potential role in modulating susceptibility to IL-6 trans-signaling in the context of Rheumatoid Arthritis.	ADAM10 may play a role in modulating susceptibility to IL-6 trans-signaling in Rheumatoid Arthritis through the production of sgp130, including sgp130-rheumatoid arthritis-associated peptide (RAPS), which is expressed in a cell type-specific manner (Rheumatoid Arthritis' ---> 'ADAM10').	disease	Gene	Rheumatoid Arthritis	ADAM10	0	Regulation: Rheumatoid Arthritis ---> ADAM10
Rheumatoid Arthritis	ADAM15	2007	9	17905725	10.1096/fj.07-8876rev	ADAM-15: a metalloprotease that mediates inflammation.	Cell-cell and cell-matrix interactions are of utmost importance in the pathogenesis of inflammatory diseases. For example, cell-cell and cell-matrix interactions are crucial for leukocyte homing and recruitment to inflammatory sites. The discovery of the disintegrin and metalloprotease (ADAM) proteins, which have both adhesive and proteolytic activities, raised the question of their involvement i…	ADAM-15 has been identified as a mediator in the pathogenesis of rheumatoid arthritis, involving mechanisms such as cell-cell interactions and shedding activity, suggesting its potential as a therapeutic target for inflammatory diseases (ADAM15 --+> Rheumatoid Arthritis).	disease	Gene	ADAM15	Rheumatoid Arthritis	1	Regulation: ADAM15 --+> Rheumatoid Arthritis
Rheumatoid Arthritis	ADAM15	2018	11	30003689	10.1002/art.40667	ADAM15 in Apoptosis Resistance of Synovial Fibroblasts: Converting Fas/CD95 Death Signals Into the Activation of Prosurvival Pathways by Calmodulin Recruitment.	ADAM15 plays a crucial role in transforming FasL-mediated death-inducing signals into prosurvival activation of Src and FAK in rheumatoid arthritis synovial fibroblasts (RASFs), leading to increased survival and apoptosis resistance in RASFs, making ADAM15 a potential therapeutic target to break apoptosis resistance in RASFs.	ADAM15 is implicated in enhancing the survival and apoptosis resistance of rheumatoid arthritis synovial fibroblasts, suggesting it could be a therapeutic target to counteract these effects in rheumatoid arthritis (ADAM15' ---> 'Rheumatoid Arthritis').	disease	Gene	ADAM15	Rheumatoid Arthritis	0	Regulation: ADAM15 ---> Rheumatoid Arthritis
Rheumatoid Arthritis	ADAM15	2019	1	30634456	PMC6356746	A Disintegrin and Metalloprotease 15 is Expressed on Rheumatoid Arthritis Synovial Tissue Endothelial Cells and may Mediate Angiogenesis.	ADAM15 is significantly higher in rheumatoid arthritis (RA) serum compared to normal serum, and its expression on RA synovial tissues suggests a role in RA angiogenesis, making it a potential target for inflammatory diseases such as RA.	ADAM15 is significantly elevated in rheumatoid arthritis (RA) serum compared to normal serum, and its expression in RA synovial tissues indicates a potential role in RA angiogenesis, suggesting it may be a target for inflammatory diseases like RA (Rheumatoid Arthritis' --+> 'ADAM15').	disease	Gene	Rheumatoid Arthritis	ADAM15	1	Regulation: Rheumatoid Arthritis --+> ADAM15
Rheumatoid Arthritis	ADAM15	2019	1	30634456	PMC6356746	A Disintegrin and Metalloprotease 15 is Expressed on Rheumatoid Arthritis Synovial Tissue Endothelial Cells and may Mediate Angiogenesis.	A disintegrin and metalloprotease 15 (ADAM15) is involved in several malignancies. In this study, we investigated the role of ADAM15 in rheumatoid arthritis (RA) angiogenesis. Soluble ADAM15 (s-ADAM15) in serum from RA and normal (NL) subjects was measured using ELISA. To determine membrane-anchored ADAM15 (ADAM15) expression in RA synovial tissues, immunohistochemistry was performed. To examine …	ADAM15 is significantly elevated in the serum of rheumatoid arthritis (RA) patients compared to normal subjects, and its expression on endothelial cells is associated with increased angiogenesis in RA, indicating that ADAM15 may serve as a potential therapeutic target in inflammatory diseases like RA (ADAM15 --+> Rheumatoid Arthritis).	disease	Gene	ADAM15	Rheumatoid Arthritis	1	Regulation: ADAM15 --+> Rheumatoid Arthritis
Rheumatoid Arthritis	ADAM15	2005	8	16277668	PMC1297561	Expression of ADAM15 in rheumatoid synovium: up-regulation by vascular endothelial growth factor and possible implications for angiogenesis.	ADAM15 is significantly overexpressed in rheumatoid arthritis (RA) synovial tissues compared to osteoarthritis (OA), with a 3.8-fold higher expression level in RA, and its expression correlates with vascular density in the synovial tissues, suggesting a potential involvement of ADAM15 in angiogenesis in RA synovium.	ADAM15 is significantly overexpressed in rheumatoid arthritis (RA) synovial tissues, with a 3.8-fold higher expression level compared to osteoarthritis (OA), and its expression correlates with vascular density in the synovial tissues, indicating a potential role in angiogenesis in RA synovium (Rheumatoid Arthritis' --+> 'ADAM15).	disease	Gene	Rheumatoid Arthritis	ADAM15	1	Regulation: Rheumatoid Arthritis --+> ADAM15
Rheumatoid Arthritis	ADAM15	0	0	23918525	10.1002/art.38109	ADAM15 adds to apoptosis resistance of synovial fibroblasts by modulating focal adhesion kinase signaling.	To study the contribution of ADAM15, a disintegrin metalloproteinase that is up-regulated in the rheumatoid arthritis (RA) synovial membrane, to the characteristic resistance of RA synovial fibroblasts (RASFs) to apoptosis induction by genotoxic stress or stimulation with proapoptotic FasL, which is present at high concentrations in RA synovial fluid. Caspase 3/7 activity and the total apoptosis …	ADAM15 is up-regulated in rheumatoid arthritis synovial fibroblasts, contributing to their resistance to apoptosis by activating the Src/FAK signaling pathway upon FasL exposure, with significant apoptosis enhancement observed upon ADAM15 silencing, indicating a potential therapeutic target in RA (ADAM15 --+> Rheumatoid Arthritis).	disease	Gene	ADAM15	Rheumatoid Arthritis	1	Regulation: ADAM15 --+> Rheumatoid Arthritis
Rheumatoid Arthritis	ADAM15	0	0	23918525	10.1002/art.38109	ADAM15 adds to apoptosis resistance of synovial fibroblasts by modulating focal adhesion kinase signaling.	ADAM15, an up-regulated disintegrin metalloproteinase in rheumatoid arthritis (RA) synovial membrane, contributes to the resistance of RA synovial fibroblasts (RASFs) to apoptosis induction by genotoxic stress or FasL stimulation, with significant enhancement of apoptosis upon ADAM15 down-regulation, suggesting a potential therapeutic target in RA.	ADAM15 is up-regulated in the synovial membrane of rheumatoid arthritis (RA) patients and plays a role in the resistance of RA synovial fibroblasts to apoptosis, with significant apoptosis enhancement observed upon ADAM15 down-regulation, indicating its potential as a therapeutic target in RA (ADAM15 --+> Rheumatoid Arthritis).	disease	Gene	ADAM15	Rheumatoid Arthritis	1	Regulation: ADAM15 --+> Rheumatoid Arthritis
Rheumatoid Arthritis	ADAM15	2018	11	30003689	10.1002/art.40667	ADAM15 in Apoptosis Resistance of Synovial Fibroblasts: Converting Fas/CD95 Death Signals Into the Activation of Prosurvival Pathways by Calmodulin Recruitment.	To investigate mechanisms underlying the capability of ADAM15 to transform FasL-mediated death-inducing signals into prosurvival activation of Src and focal adhesion kinase (FAK) in rheumatoid arthritis synovial fibroblasts (RASFs). Caspase 3/7 activity and apoptosis rate were determined in RASFs and ADAM15-transfected T/C28a4 cells upon Fas/CD95 triggering using enzyme assays and annexin V stain…	ADAM15 plays a crucial role in promoting survival signals in rheumatoid arthritis synovial fibroblasts by transforming FasL-mediated death signals into prosurvival activation of Src and FAK, with evidence showing that silencing ADAM15 reduces apoptosis resistance in these cells, indicating its potential as a therapeutic target (ADAM15 --+> Rheumatoid Arthritis).	disease	Gene	ADAM15	Rheumatoid Arthritis	1	Regulation: ADAM15 --+> Rheumatoid Arthritis
Rheumatoid Arthritis	ADAM17	2024	2	38346125	10.1080/1062936X.2024.2311689	Exploring crucial structural attributes of quinolinyl methoxyphenyl sulphonyl-based hydroxamate derivatives as ADAM17 inhibitors through classification-dependent molecular modelling approaches.	A Disintegrin and Metalloproteinase 17 (ADAM17), a Zn<sup>2+</sup>-dependent metalloenzyme of the adamalysin family of the metzincin superfamily, is associated with various pathophysiological conditions including rheumatoid arthritis and cancer. However, no specific inhibitors have been marketed yet for ADAM17-related disorders. In this study, 94 quinolinyl methoxyphenyl sulphonyl-based hydroxama…	ADAM17 is implicated in the pathophysiology of rheumatoid arthritis, with a study identifying significant structural attributes of 94 quinolinyl methoxyphenyl sulphonyl-based hydroxamates as potential inhibitors, which may lead to the development of novel therapeutic agents for related diseases (ADAM17' ---> 'Rheumatoid Arthritis').	disease	Gene	ADAM17	Rheumatoid Arthritis	0	Regulation: ADAM17 ---> Rheumatoid Arthritis
Rheumatoid Arthritis	ADAM8	0	0	20683884	PMC3179311	ADAM8 enhances osteoclast precursor fusion and osteoclast formation in vitro and in vivo.	ADAM8 expression is increased in the interface tissue around a loosened hip prosthesis and in the pannus and synovium of patients with rheumatoid arthritis, but its potential role in these processes is unclear. ADAM8 stimulates osteoclast (OCL) formation, but the effects of overexpression or loss of expression of ADAM8 in vivo and the mechanisms responsible for the effects of ADAM8 on osteoclasto…	ADAM8 expression is increased in the synovium and pannus of rheumatoid arthritis patients, and its modulation affects osteoclast formation and bone resorption, suggesting that ADAM8 may be a potential therapeutic target for preventing bone destruction in inflammatory diseases (Rheumatoid Arthritis' ---> 'ADAM8').	disease	Gene	Rheumatoid Arthritis	ADAM8	0	Regulation: Rheumatoid Arthritis ---> ADAM8
Rheumatoid Arthritis	ADAM8	2009	8	19737139	PMC2768814	Reduced incidence and severity of experimental autoimmune arthritis in mice expressing catalytically inactive A disintegrin and metalloproteinase 8 (ADAM8).	A disintegrin and metalloproteinase 8 (ADAM8), a catalytically active member of the ADAMs family of enzymes, is expressed primarily on immune cells and thus probably involved in inflammatory responses. ADAM8 is also produced by chondrocytes, and recombinant ADAM8 can induce cartilage catabolism. We therefore decided to test the role of ADAM8 in autoimmune inflammatory arthritis using transgenic m…	ADAM8 is implicated in the pathogenesis of rheumatoid arthritis, as evidenced by increased mRNA levels at the onset of clinical arthritis and the observation that transgenic mice with catalytically inactive ADAM8 exhibited decreased incidence and severity of arthritis, along with reduced synovial inflammation and cartilage degradation compared to wild-type mice, suggesting that ADAM8's proteolyti…	disease	Gene	ADAM8	Rheumatoid Arthritis	1	Regulation: ADAM8 --+> Rheumatoid Arthritis
Rheumatoid Arthritis	ADAM8	0	0	20683884	PMC3179311	ADAM8 enhances osteoclast precursor fusion and osteoclast formation in vitro and in vivo.	ADAM8 has been identified as being increased in the pannus and synovium of patients with rheumatoid arthritis, and its overexpression in osteoclast lineage has been shown to lead to osteopenia and increased bone resorption capacity, indicating a potential role in the pathogenesis of bone destruction associated with inflammatory diseases like rheumatoid arthritis.	ADAM8 is overexpressed in the pannus and synovium of rheumatoid arthritis patients, contributing to osteopenia and increased bone resorption, suggesting its involvement in the bone destruction associated with the disease (ADAM8 --+> Rheumatoid Arthritis).	disease	Gene	ADAM8	Rheumatoid Arthritis	1	Regulation: ADAM8 --+> Rheumatoid Arthritis
Rheumatoid Arthritis	ADAM8	2008	4	18397961	10.1136/ard.2008.088260	Involvement of a disintegrin and a metalloproteinase 8 (ADAM8) in osteoclastogenesis and pathological bone destruction.	The eventual role of a disintegrin and a metalloproteinase 8 (ADAM8) in osteoclastogenesis was studied in erosive rheumatoid arthritis (RA) and in vitro. ADAM8 protein and mRNA expression was measured in RA pannus and synovitis and compared to osteoarthritic (OA) synovial membrane. Human monocytes were isolated and stimulated with proinflammatory cytokines and their ADAM8 expression and surface A…	ADAM8 is significantly upregulated in the pannus of erosive rheumatoid arthritis (RA), with 60% of cells expressing ADAM8 in the pannus compared to 10% in osteoarthritis (OA) (p<0.001), and high mRNA levels (23 in pannus vs 1.7 in OA, p<0.001), suggesting its involvement in osteoclast maturation and bone destruction in RA (ADAM8 --+> Rheumatoid Arthritis).	disease	Gene	ADAM8	Rheumatoid Arthritis	1	Regulation: ADAM8 --+> Rheumatoid Arthritis
Rheumatoid Arthritis	ADAM8	2008	4	18397961	10.1136/ard.2008.088260	Involvement of a disintegrin and a metalloproteinase 8 (ADAM8) in osteoclastogenesis and pathological bone destruction.	ADAM8 is upregulated in rheumatoid arthritis (RA) pannus adjacent to developing erosions and enhances maturation of osteoclast-like cells, suggesting its potential involvement in bone destruction in RA.	ADAM8 is upregulated in rheumatoid arthritis (RA) pannus adjacent to developing erosions and enhances maturation of osteoclast-like cells, suggesting its potential involvement in bone destruction in RA (ADAM8 --+> Rheumatoid Arthritis).	disease	Gene	ADAM8	Rheumatoid Arthritis	1	Regulation: ADAM8 --+> Rheumatoid Arthritis
Rheumatoid Arthritis	ADAMDEC1	2022	4	35379209	PMC8978354	Potential biomarkers that discriminate rheumatoid arthritis and osteoarthritis based on the analysis and validation of datasets.	ADAMDEC1 is a biomarker that shows a strong association with rheumatoid arthritis, as its expression in synovial fluid significantly discriminates RA from OA with an AUC of 0.951, specificity of 88.6%, and sensitivity of 92.9%.	ADAMDEC1 is a biomarker that shows a strong association with rheumatoid arthritis, as its expression in synovial fluid significantly discriminates RA from OA with an AUC of 0.951, specificity of 88.6%, and sensitivity of 92.9% (ADAMDEC1' ---> 'Rheumatoid Arthritis').	disease	Gene	ADAMDEC1	Rheumatoid Arthritis	0	Regulation: ADAMDEC1 ---> Rheumatoid Arthritis
Rheumatoid Arthritis	ADAMDEC1	2022	4	35379209	PMC8978354	Potential biomarkers that discriminate rheumatoid arthritis and osteoarthritis based on the analysis and validation of datasets.	Rheumatoid arthritis (RA) and osteoarthritis (OA) share some similar arthritic symptoms, but different mechanisms underlie the pathogenesis of these two diseases. Analysis of differentially expressed molecules in rheumatoid arthritis and osteoarthritis may assist in improving diagnosis and treatment strategies in clinical practice. Microarray and RNA-seq data were acquired from the gene expressio…	ADAMDEC1 is a highly effective biomarker for distinguishing rheumatoid arthritis (RA) from osteoarthritis (OA), showing an AUC of 0.999, sensitivity of 100%, and specificity of 97.8%, with significantly higher expression levels in the synovial fluid of RA patients compared to OA patients (P < 0.05), indicating its potential role in molecular diagnosis and treatment of RA (Rheumatoid Arthritis' --…	disease	Gene	Rheumatoid Arthritis	ADAMDEC1	0	Regulation: Rheumatoid Arthritis ---> ADAMDEC1
Rheumatoid Arthritis	ADAMTS1	2003	2	12718749	PMC165039	Aggrecanases and cartilage matrix degradation.	The loss of extracellular matrix macromolecules from the cartilage results in serious impairment of joint function. Metalloproteinases called 'aggrecanases' that cleave the Glu373-Ala374 bond of the aggrecan core protein play a key role in the early stages of cartilage destruction in rheumatoid arthritis and in osteoarthritis. Three members of the ADAMTS family of proteinases, ADAMTS-1, ADAMTS-4 …	ADAMTS1, along with ADAMTS-4 and ADAMTS-5, is identified as an aggrecanase that plays a significant role in the early stages of cartilage destruction in rheumatoid arthritis, contributing to joint dysfunction through the breakdown of the extracellular matrix (Rheumatoid Arthritis' ---> 'ADAMTS1').	disease	Gene	Rheumatoid Arthritis	ADAMTS1	0	Regulation: Rheumatoid Arthritis ---> ADAMTS1
Rheumatoid Arthritis	ADAMTS1	0	0	19252244	0903347354	[Cartilage degradation in rheumatoid arthritis].	Rheumatoid arthritis (RA) is a polyarticular joint disease. The inflammatory process is characterized by infiltration of inflammatory cells into the joints, leading to proliferation of synoviocytes and destruction of cartilage and bone. The Matrix metalloproteinases (MMPs) are a family of zinc-dependent proteinases. It had been well recognized that MMP play major roles in the cartilage breakdown …	ADAMTS1, along with other aggrecanases, plays a significant role in the degradation of cartilage in rheumatoid arthritis (RA) by cleaving aggrecan, contributing to the inflammatory process and cartilage destruction associated with the disease (Rheumatoid Arthritis' ---> 'ADAMTS1').	disease	Gene	Rheumatoid Arthritis	ADAMTS1	0	Regulation: Rheumatoid Arthritis ---> ADAMTS1
Rheumatoid Arthritis	ADAMTS1	0	0	14760803	0315162X-31-315	ADAMTS-1, a gene product of articular chondrocytes in vivo and in vitro, is downregulated by interleukin 1beta.	Osteoarthritic (OA) cartilage degeneration and cartilage destruction in rheumatoid arthritis depends significantly on enzymatic degradation of cartilage proteoglycan aggrecan. A member of the ADAMTS family of proteases, ADAMTS-1 was described to have "aggrecanase" activity. We investigated the quantitative expression and distribution of ADAMTS-1 in healthy and OA cartilage and in cultured articul…	ADAMTS-1, an aggrecanase enzyme, is constitutively expressed in articular cartilage and shows only slight upregulation in osteoarthritic cartilage, with its expression downregulated by the catabolic factor IL-1beta, indicating a negative influence of rheumatoid arthritis on ADAMTS-1 expression. (Rheumatoid Arthritis ---| ADAMTS1)	disease	Gene	Rheumatoid Arthritis	ADAMTS1	-1	Regulation: Rheumatoid Arthritis ---| ADAMTS1
Rheumatoid Arthritis	ADAMTS12	2018	9	29750395	NIHMS965637	Role of ADAMTS-12 in Protecting Against Inflammatory Arthritis in Mice By Interacting With and Inactivating Proinflammatory Connective Tissue Growth Factor.	It has been reported that ADAMTS-12 is a susceptibility gene for rheumatoid arthritis (RA) development, and its level is significantly increased in RA patients. In addition, ADAMTS-12 is reported to be required for inflammation in otherwise healthy subjects. This study was undertaken to determine the role of ADAMTS-12 and the underlying mechanisms in the pathogenesis of inflammatory arthritis. Th…	ADAMTS-12 is identified as a susceptibility gene for rheumatoid arthritis (RA), with its levels significantly increased in RA patients, and its deficiency leading to accelerated inflammatory arthritis in a collagen-induced arthritis mouse model, indicating that ADAMTS-12 plays a critical regulatory role in inflammation associated with RA, mediated through the control of connective tissue growth f…	disease	Gene	ADAMTS12	Rheumatoid Arthritis	1	Regulation: ADAMTS12 --+> Rheumatoid Arthritis
Rheumatoid Arthritis	ADAMTS12	2006	4	16611630	NIHMS10783	ADAMTS-12 associates with and degrades cartilage oligomeric matrix protein.	Loss of articular cartilage because of extracellular matrix breakdown is the hallmark of arthritis. Degradative fragments of cartilage oligomeric matrix protein (COMP), a prominent noncollagenous matrix component in articular cartilage, have been observed in the cartilage, synovial fluid, and serum of arthritis patients. The molecular mechanism of COMP degradation and the enzyme(s) responsible fo…	ADAMTS-12 is significantly elevated in the cartilage and synovium of rheumatoid arthritis patients compared to normal tissues, indicating its potential role in the degradation of cartilage oligomeric matrix protein (COMP) and the progression of the disease (Rheumatoid Arthritis' ---> 'ADAMTS12').	disease	Gene	Rheumatoid Arthritis	ADAMTS12	0	Regulation: Rheumatoid Arthritis ---> ADAMTS12
Rheumatoid Arthritis	ADAMTS12	0	0	19098927	NIHMS687757	The role of ADAMTS-7 and ADAMTS-12 in the pathogenesis of arthritis.	Loss of articular cartilage caused by extracellular matrix breakdown is the hallmark of arthritis. Degradative fragments of cartilage oligomeric matrix protein (COMP) have been observed in arthritic patients. ADAMTS-7 and ADAMTS-12, two members of the ADAMTS (a disintegrin and metalloproteinase with thrombospondin motifs) family, have been associated with COMP degradation in vitro, and are signif…	ADAMTS-12 is significantly overexpressed in the cartilage and synovium of patients with rheumatoid arthritis and is implicated in the degradation of cartilage oligomeric matrix protein (COMP), with studies showing that its inhibition can prevent COMP degradation, highlighting its role in the disease's pathology (ADAMTS12 --+> Rheumatoid Arthritis).	disease	Gene	ADAMTS12	Rheumatoid Arthritis	1	Regulation: ADAMTS12 --+> Rheumatoid Arthritis
Rheumatoid Arthritis	ADAMTS3	0	0	19040300	NIHMS118621	Telomerase transduced osteoarthritis fibroblast-like synoviocytes display a distinct gene expression profile.	The association between Rheumatoid Arthritis and ADAMTS3 is that ADAMTS3 was expressed in telomerase transduced Rheumatoid Arthritis FLS (hTERT-RA 516 FLS) along with other genes like ADAMTS1 and ADAMTS5, suggesting a potential role in the disease process.	ADAMTS3 was expressed in telomerase transduced Rheumatoid Arthritis FLS, indicating a potential role in the disease process (Rheumatoid Arthritis' --+> 'ADAMTS3).	disease	Gene	Rheumatoid Arthritis	ADAMTS3	1	Regulation: Rheumatoid Arthritis --+> ADAMTS3
Rheumatoid Arthritis	ADAMTS4	0	0	25606593	PMC4289229	Current and emerging therapeutic strategies for preventing inflammation and aggrecanase-mediated cartilage destruction in arthritis.	ADAMTS4 has been identified as a potential target for therapeutic intervention in Rheumatoid Arthritis due to its role as a cartilage-degrading aggrecanase, with emerging synthetic inhibitors showing promise in directly inhibiting cartilage destruction and potentially restoring joint function in patients.	ADAMTS4 has been identified as a potential target for therapeutic intervention in Rheumatoid Arthritis due to its role as a cartilage-degrading aggrecanase, with emerging synthetic inhibitors showing promise in directly inhibiting cartilage destruction and potentially restoring joint function in patients (ADAMTS4 --+> Rheumatoid Arthritis).	disease	Gene	ADAMTS4	Rheumatoid Arthritis	1	Regulation: ADAMTS4 --+> Rheumatoid Arthritis
Rheumatoid Arthritis	ADAMTS4	0	0	26813685	10.2174/1386207319666160127111318	Identification of Potent Virtual Leads Specific to S1' Loop of ADAMTS4: Pharmacophore Modeling, 3D-QSAR, Molecular Docking and Dynamic Studies.	ADAMTS4 has been implicated in the degradation of articular cartilage in rheumatoid arthritis, and potential inhibitors targeting the S1' domain of ADAMTS4 have been identified through pharmacophore modeling and molecular dynamics simulations.	ADAMTS4 has been implicated in the degradation of articular cartilage in rheumatoid arthritis, with potential inhibitors targeting its S1' domain identified through pharmacophore modeling and molecular dynamics simulations (ADAMTS4 --+> Rheumatoid Arthritis).	disease	Gene	ADAMTS4	Rheumatoid Arthritis	1	Regulation: ADAMTS4 --+> Rheumatoid Arthritis
Rheumatoid Arthritis	ADAMTS7	2015	3	25742929	NIHMS669942	Overexpression of ADAMTS-7 leads to accelerated initiation and progression of collagen-induced arthritis in mice.	The aim of the present study is to determine whether ADAMTS-7 contributes to the onset and severity of joint inflammation in the pathogenesis of inflammatory arthritis. ADAMTS-7 was found to be elevated in the course of collagen-induced arthritis (CIA). ADAMTS-7 transgenic (TG) mice were more susceptible to the induction of CIA. The onset of CIA was accelerated and the arthritic severity was incr…	ADAMTS-7 is associated with the onset and severity of joint inflammation in inflammatory arthritis, as evidenced by its elevated levels in collagen-induced arthritis (CIA) models, increased susceptibility and severity in ADAMTS-7 transgenic mice, and higher clinical and histological arthritis scores, suggesting that ADAMTS-7 may be a potential target for therapeutic intervention in rheumatoid art…	disease	Gene	ADAMTS7	Rheumatoid Arthritis	1	Regulation: ADAMTS7 --+> Rheumatoid Arthritis
Rheumatoid Arthritis	ADAMTS7	0	0	19098927	NIHMS687757	The role of ADAMTS-7 and ADAMTS-12 in the pathogenesis of arthritis.	Loss of articular cartilage caused by extracellular matrix breakdown is the hallmark of arthritis. Degradative fragments of cartilage oligomeric matrix protein (COMP) have been observed in arthritic patients. ADAMTS-7 and ADAMTS-12, two members of the ADAMTS (a disintegrin and metalloproteinase with thrombospondin motifs) family, have been associated with COMP degradation in vitro, and are signif…	ADAMTS-7 is significantly overexpressed in the cartilage and synovium of patients with rheumatoid arthritis, contributing to the degradation of cartilage oligomeric matrix protein (COMP), which is a hallmark of the disease, and its inhibition can prevent this degradation (Rheumatoid Arthritis' --+> 'ADAMTS7').	disease	Gene	Rheumatoid Arthritis	ADAMTS7	1	Regulation: Rheumatoid Arthritis --+> ADAMTS7
Rheumatoid Arthritis	ADCY2	2021	9	34477936	10.1007/s00251-021-01224-7	Bioinformatics-based study to identify immune infiltration and inflammatory-related hub genes as biomarkers for the treatment of rheumatoid arthritis.	ADCY2, along with Cxcl13 and Ccr5, has been identified as a potential biomarker strongly associated with the development of Rheumatoid Arthritis, demonstrating diagnostic value for the disease.	ADCY2 has been identified as a potential biomarker strongly associated with the development of Rheumatoid Arthritis, demonstrating diagnostic value for the disease (ADCY2' --+> 'Rheumatoid Arthritis').	disease	Gene	ADCY2	Rheumatoid Arthritis	1	Regulation: ADCY2 --+> Rheumatoid Arthritis
Rheumatoid Arthritis	ADORA3	2024	2	38367982	PMC10875551	Adenosine metabolic signature in circulating CD4+ T cells predicts remission in rheumatoid arthritis.	Adenosine signaling, specifically involving the ectonucleotidase CD39 and adenosine receptor ADORA3, is associated with the achievement of early remission in Rheumatoid Arthritis patients treated with Methotrexate, suggesting that biomarkers of adenosine activity may have utility in stratifying therapy for early disease control.	Adenosine signaling involving the ectonucleotidase CD39 and adenosine receptor ADORA3 is linked to early remission in Rheumatoid Arthritis patients treated with Methotrexate, indicating that adenosine activity biomarkers could aid in therapy stratification for early disease control (ADORA3 --+> Rheumatoid Arthritis).	disease	Gene	ADORA3	Rheumatoid Arthritis	1	Regulation: ADORA3 --+> Rheumatoid Arthritis
Rheumatoid Arthritis	ADORA2B	2024	2	38367982	PMC10875551	Adenosine metabolic signature in circulating CD4+ T cells predicts remission in rheumatoid arthritis.	Adenosine signaling, particularly through the upregulation of ADORA2b expression in CD4+T cells, is associated with the achievement of early remission with Methotrexate in Rheumatoid Arthritis, suggesting that biomarkers of adenosine activity may be useful for therapy stratification in early disease (PMID: 38367982).	Adenosine signaling through the upregulation of ADORA2B expression in CD4+ T cells is associated with early remission achievement in Rheumatoid Arthritis patients treated with Methotrexate, indicating that adenosine activity biomarkers may aid in therapy stratification (Rheumatoid Arthritis' ---| 'ADORA2B).	disease	Gene	Rheumatoid Arthritis	ADORA2B	-1	Regulation: Rheumatoid Arthritis ---| ADORA2B
Rheumatoid Arthritis	ADIPOQ	2021	3	33815378	PMC8012765	Adiponectin Enhances B-Cell Proliferation and Differentiation <i>via</i> Activation of Akt1/STAT3 and Exacerbates Collagen-Induced Arthritis.	Although B cells have been shown to contribute to the pathogenesis of rheumatoid arthritis (RA), the precise role of B cells in RA needs to be explored further. Our previous studies have revealed that adiponectin (AD) is expressed at high levels in inflamed synovial joint tissues, and its expression is closely correlated with progressive bone erosion in patients with RA. In this study, we investi…	Adiponectin (ADIPOQ) is associated with rheumatoid arthritis (RA) as its high expression in inflamed synovial tissues correlates with progressive bone erosion, and AD stimulation promotes B cell proliferation and differentiation, exacerbating arthritis in collagen-induced arthritis models through the PI3K/Akt1/STAT3 signaling pathway (ADIPOQ --+> Rheumatoid Arthritis).	disease	Gene	ADIPOQ	Rheumatoid Arthritis	1	Regulation: ADIPOQ --+> Rheumatoid Arthritis
Rheumatoid Arthritis	ADIPOR1	0	0	17911635	10.4049/jimmunol.179.8.5483	Adiponectin enhances IL-6 production in human synovial fibroblast via an AdipoR1 receptor, AMPK, p38, and NF-kappa B pathway.	Adiponectin increases IL-6 production in rheumatoid arthritis synovial fibroblasts through the AdipoR1 receptor/AMPK/p38/IKKalpha/beta and NF-kappaB signaling pathway.	Adiponectin enhances IL-6 production in rheumatoid arthritis synovial fibroblasts via the AdipoR1 receptor and associated signaling pathways, indicating a positive influence of 'ADIPOR1' on 'Rheumatoid Arthritis' (ADIPOR1 --+> Rheumatoid Arthritis).	disease	Gene	ADIPOR1	Rheumatoid Arthritis	1	Regulation: ADIPOR1 --+> Rheumatoid Arthritis
Rheumatoid Arthritis	ADIPOR2	0	0	17911635	10.4049/jimmunol.179.8.5483	Adiponectin enhances IL-6 production in human synovial fibroblast via an AdipoR1 receptor, AMPK, p38, and NF-kappa B pathway.	Adiponectin increased IL-6 production in synovial fibroblasts in both rheumatoid arthritis and osteoarthritis via the AdipoR1 receptor/AMPK/p38/IKKalpha/beta and NF-kappaB signaling pathway, with both AdipoR1 and AdipoR2 isoforms of the adiponectin receptor being expressed in the synovial fibroblasts [PMID: 17911635].	Adiponectin enhances IL-6 production in synovial fibroblasts in rheumatoid arthritis through the AdipoR1 receptor and involves both AdipoR1 and AdipoR2 isoforms, indicating a potential role of ADIPOR2 in the disease process (Rheumatoid Arthritis' ---> 'ADIPOR2').	disease	Gene	Rheumatoid Arthritis	ADIPOR2	0	Regulation: Rheumatoid Arthritis ---> ADIPOR2
Rheumatoid Arthritis	CCL3	2021	2	33597943	PMC7882698	Recombinant Adiponectin Induces the Production of Pro-Inflammatory Chemokines and Cytokines in Circulating Mononuclear Cells and Fibroblast-Like Synoviocytes From Non-Inflamed Subjects.	Adiponectin, a modulator of metabolism with both anti- and pro-inflammatory effects, has been implicated in the pathogenesis of rheumatoid arthritis by stimulating the production of various pro-inflammatory factors, including CCL3, from peripheral blood mononuclear cells and fibroblast-like synoviocytes, suggesting a potential role for CCL3 in the inflammatory processes associated with the develo…	Adiponectin has been shown to stimulate the production of CCL3 from peripheral blood mononuclear cells and fibroblast-like synoviocytes, indicating a potential role for CCL3 in the inflammatory processes associated with rheumatoid arthritis. (Rheumatoid Arthritis' --+> 'CCL3)	disease	Gene	Rheumatoid Arthritis	CCL3	1	Regulation: Rheumatoid Arthritis --+> CCL3
Rheumatoid Arthritis	OSM	2015	12	26712749	PMC4730275	Adiponectin Induces Oncostatin M Expression in Osteoblasts through the PI3K/Akt Signaling Pathway.	Adiponectin increases OSM expression via the PI3K, Akt, and NF-κB signaling pathways in osteoblastic cells in the context of Rheumatoid Arthritis, suggesting adiponectin as a potential novel target for arthritis treatment.	Adiponectin increases OSM expression via the PI3K, Akt, and NF-κB signaling pathways in osteoblastic cells in the context of Rheumatoid Arthritis, suggesting adiponectin as a potential novel target for arthritis treatment (Rheumatoid Arthritis' --+> 'OSM').	disease	Gene	Rheumatoid Arthritis	OSM	1	Regulation: Rheumatoid Arthritis --+> OSM
Rheumatoid Arthritis	ADIPOR1	2021	8	34387761	10.1007/s10067-021-05846-w	Blockade of adiponectin receptor 1 signaling inhibits synovial inflammation and alleviates joint damage in collagen-induced arthritis.	Adiponectin (AD) highly expressed in synovial tissue correlates closely with progressive bone erosion in rheumatoid arthritis (RA). However, it remains unknown whether AD receptor mediates the pathogenesis of RA. This study aimed to investigate the effects of adiponectin receptor 1 (AdipoR1) signaling on synovial inflammation and joint damage in collagen-induced arthritis. AD and AdipoR1 expressi…	Adiponectin receptor 1 (AdipoR1) signaling is significantly involved in the pathogenesis of rheumatoid arthritis (RA), as its expression is notably higher in RA synovial tissue, and local inhibition of AdipoR1 reduces joint inflammation and bone destruction in collagen-induced arthritis models, suggesting that targeting AdipoR1 may offer a new therapeutic approach for RA (ADIPOR1' ---> 'Rheumatoi…	disease	Gene	ADIPOR1	Rheumatoid Arthritis	0	Regulation: ADIPOR1 ---> Rheumatoid Arthritis
Rheumatoid Arthritis	ADIPOR1	0	0	22549135	PMC3406289	Synergy between adiponectin and interleukin-1β on the expression of interleukin-6, interleukin-8, and cyclooxygenase-2 in fibroblast-like synoviocytes.	To determine whether adiponectin may have synergistic effects in combination with the proinflammatory cytokine interleukin (IL)-1β regarding the production of proinflammatory mediators during arthritic joint inflammation, synovial cells from rheumatoid arthritis (RA) patients were treated with adiponectin, IL-1β, and their combination for 24 h. Culture supernatant was collected and analyzed by en…	Adiponectin was found to synergistically enhance the production of proinflammatory mediators IL-6 and IL-8 in rheumatoid arthritis (RA) fibroblast-like synoviocytes when combined with IL-1β, and this association was supported by positive correlations of IL-6 and IL-8 levels with adiponectin in the synovial fluid of RA patients, suggesting that adiponectin may play a significant role in the pathog…	disease	Gene	Rheumatoid Arthritis	ADIPOR1	0	Regulation: Rheumatoid Arthritis ---> ADIPOR1
Rheumatoid Arthritis	CCL11	2021	2	33597943	PMC7882698	Recombinant Adiponectin Induces the Production of Pro-Inflammatory Chemokines and Cytokines in Circulating Mononuclear Cells and Fibroblast-Like Synoviocytes From Non-Inflamed Subjects.	Adiponectin, which is elevated in serum and synovial fluid of patients with rheumatoid arthritis (RA) and is implicated in the early phases of RA pathogenesis, has been shown to significantly induce the production of CCL11 in fibroblast-like synoviocytes (FLS) from non-inflamed subjects, suggesting a potential association between CCL11 and RA.	Adiponectin, elevated in patients with rheumatoid arthritis (RA), significantly induces the production of CCL11 in fibroblast-like synoviocytes, suggesting a potential association between CCL11 and RA (Rheumatoid Arthritis' --+> 'CCL11').	disease	Gene	Rheumatoid Arthritis	CCL11	1	Regulation: Rheumatoid Arthritis --+> CCL11
Rheumatoid Arthritis	CXCL5	2021	2	33597943	PMC7882698	Recombinant Adiponectin Induces the Production of Pro-Inflammatory Chemokines and Cytokines in Circulating Mononuclear Cells and Fibroblast-Like Synoviocytes From Non-Inflamed Subjects.	Adiponectin, which is elevated in patients with rheumatoid arthritis (RA), is implicated in the early pathogenesis of RA by stimulating the production of CXCL5, along with other pro-inflammatory chemokines and cytokines, in cells from non-inflamed subjects.	Adiponectin, elevated in rheumatoid arthritis (RA) patients, stimulates the production of CXCL5 and other pro-inflammatory mediators, suggesting a role for CXCL5 in the early pathogenesis of RA; thus, (Rheumatoid Arthritis' --+> 'CXCL5').	disease	Gene	Rheumatoid Arthritis	CXCL5	1	Regulation: Rheumatoid Arthritis --+> CXCL5
Rheumatoid Arthritis	ADIPOR1	0	0	21321996	10.1002/jcb.23059	Adiponectin increases MMP-3 expression in human chondrocytes through AdipoR1 signaling pathway.	Adiponectin acts through AdipoR1 to activate p38 and AMPK, resulting in the activations of NF-κB on the MMP-3 promoter, contributing to cartilage destruction during arthritis, particularly in Rheumatoid Arthritis. [PMID: 21321996]	Adiponectin, through its receptor AdipoR1, activates pathways that lead to the activation of NF-κB on the MMP-3 promoter, which contributes to cartilage destruction in Rheumatoid Arthritis. (ADIPOR1' ---> 'Rheumatoid Arthritis)	disease	Gene	ADIPOR1	Rheumatoid Arthritis	0	Regulation: ADIPOR1 ---> Rheumatoid Arthritis
Rheumatoid Arthritis	ADIPOR1	2008	11	19013427	10.1016/j.bbrc.2008.11.017	Adiponectin stimulates IL-8 production by rheumatoid synovial fibroblasts.	The adipokines are linked not only to metabolic regulation, but also to immune responses. Adiponectin, but not leptin or resistin induced interleukin-8 production from rheumatoid synovial fibroblasts (RSF). The culture supernatant of RSF treated with adiponectin induced chemotaxis, although adiponectin itself had no such effect. Addition of antibody against adiponectin, and inhibition of adiponec…	Adiponectin, through its receptor ADIPOR1, plays a role in the pathogenesis of rheumatoid arthritis by inducing interleukin-8 production from rheumatoid synovial fibroblasts, suggesting a potential link between adiponectin signaling and the inflammatory processes in this disease (ADIPOR1' ---> 'Rheumatoid Arthritis').	disease	Gene	ADIPOR1	Rheumatoid Arthritis	0	Regulation: ADIPOR1 ---> Rheumatoid Arthritis
Rheumatoid Arthritis	ADIPOR1	2017	1	28079506	10860	Response of human rheumatoid arthritis osteoblasts and osteoclasts to adiponectin.	Adiponectin is an effector molecule in the pathophysiology of rheumatoid arthritis, e.g. by inducing cytokines and matrix degrading enzymes in synovial fibroblasts. There is growing evidence that adiponectin affects osteoblasts and osteoclasts although the contribution to the aberrant bone metabolism in rheumatoid arthritis is unclear. Therefore, the adiponectin effects on rheumatoid arthritis-de…	Adiponectin, through its receptor ADIPOR1, plays a significant role in the pathophysiology of rheumatoid arthritis by inducing proinflammatory cytokines and matrix-degrading enzymes in osteoblasts and osteoclasts, leading to decreased mineralization capacity in osteoblasts and increased resorptive activity in osteoclasts, thereby influencing bone remodeling in the disease context (ADIPOR1' --+> '…	disease	Gene	ADIPOR1	Rheumatoid Arthritis	1	Regulation: ADIPOR1 --+> Rheumatoid Arthritis
Rheumatoid Arthritis	ADIPOR2	0	0	17911635	10.4049/jimmunol.179.8.5483	Adiponectin enhances IL-6 production in human synovial fibroblast via an AdipoR1 receptor, AMPK, p38, and NF-kappa B pathway.	Articular adipose tissue is a ubiquitous component of human joints, and adiponectin is a protein hormone secreted predominantly by differentiated adipocytes and involved in energy homeostasis. We investigated the signaling pathway involved in IL-6 production caused by adiponectin in both rheumatoid arthritis synovial fibroblasts and osteoarthritis synovial fibroblasts. Rheumatoid arthritis synovi…	Adiponectin, through its receptor AdipoR2, enhances IL-6 production in rheumatoid arthritis synovial fibroblasts via the AMPK/p38/IKKalpha/beta and NF-kappaB signaling pathways, indicating a potential role of ADIPOR2 in the pathophysiology of rheumatoid arthritis (Rheumatoid Arthritis' ---> 'ADIPOR2').	disease	Gene	Rheumatoid Arthritis	ADIPOR2	0	Regulation: Rheumatoid Arthritis ---> ADIPOR2
Rheumatoid Arthritis	ADIPOR2	2008	11	19013427	10.1016/j.bbrc.2008.11.017	Adiponectin stimulates IL-8 production by rheumatoid synovial fibroblasts.	The adipokines are linked not only to metabolic regulation, but also to immune responses. Adiponectin, but not leptin or resistin induced interleukin-8 production from rheumatoid synovial fibroblasts (RSF). The culture supernatant of RSF treated with adiponectin induced chemotaxis, although adiponectin itself had no such effect. Addition of antibody against adiponectin, and inhibition of adiponec…	Adiponectin, through its receptor ADIPOR2, plays a role in the pathogenesis of rheumatoid arthritis by inducing interleukin-8 production from rheumatoid synovial fibroblasts, suggesting a potential link between adiponectin signaling and the inflammatory processes in this disease (Rheumatoid Arthritis' ---> 'ADIPOR2').	disease	Gene	Rheumatoid Arthritis	ADIPOR2	0	Regulation: Rheumatoid Arthritis ---> ADIPOR2
Rheumatoid Arthritis	ADIPOR2	2017	1	28079506	10860	Response of human rheumatoid arthritis osteoblasts and osteoclasts to adiponectin.	Adiponectin is an effector molecule in the pathophysiology of rheumatoid arthritis, e.g. by inducing cytokines and matrix degrading enzymes in synovial fibroblasts. There is growing evidence that adiponectin affects osteoblasts and osteoclasts although the contribution to the aberrant bone metabolism in rheumatoid arthritis is unclear. Therefore, the adiponectin effects on rheumatoid arthritis-de…	Adiponectin, through its receptors including ADIPOR2, plays a proinflammatory role in rheumatoid arthritis by altering gene expression and cytokine release in osteoblasts and increasing resorptive activity in osteoclasts, thereby influencing bone remodeling in the disease (ADIPOR2' ---> 'Rheumatoid Arthritis').	disease	Gene	ADIPOR2	Rheumatoid Arthritis	0	Regulation: ADIPOR2 ---> Rheumatoid Arthritis
Rheumatoid Arthritis	CCL20	2021	2	33597943	PMC7882698	Recombinant Adiponectin Induces the Production of Pro-Inflammatory Chemokines and Cytokines in Circulating Mononuclear Cells and Fibroblast-Like Synoviocytes From Non-Inflamed Subjects.	Adiponectin, known to be increased in serum and synovial fluid of rheumatoid arthritis patients, has been shown to stimulate the production of various pro-inflammatory factors, including CCL20, suggesting a potential role in the early stages of RA pathogenesis.	Adiponectin, which is elevated in the serum and synovial fluid of rheumatoid arthritis patients, may stimulate the production of CCL20, indicating a potential role for CCL20 in the early stages of RA pathogenesis (Rheumatoid Arthritis' --+> 'CCL20').	disease	Gene	Rheumatoid Arthritis	CCL20	1	Regulation: Rheumatoid Arthritis --+> CCL20
Rheumatoid Arthritis	ADIPOR2	0	0	21321996	10.1002/jcb.23059	Adiponectin increases MMP-3 expression in human chondrocytes through AdipoR1 signaling pathway.	Articular adipose tissue is a ubiquitous component of human joints, and adiponectin is a protein hormone secreted predominantly by differentiated adipocytes and involved in energy homeostasis. The adiponectin is significantly higher in synovial fluid of patients with osteoarthritis and rheumatoid arthritis. Matrix metalloproteinases (MMP)-3 may contribute to the breakdown of articular cartilage d…	Adiponectin, which is significantly elevated in the synovial fluid of rheumatoid arthritis patients, increases the secretion of MMP-3 in human chondrocytes through the AdipoR1 pathway, while the role of AdipoR2 remains unclear. (Rheumatoid Arthritis' ---> 'ADIPOR2')	disease	Gene	Rheumatoid Arthritis	ADIPOR2	0	Regulation: Rheumatoid Arthritis ---> ADIPOR2
Rheumatoid Arthritis	ADIPOR1	0	0	21321996	10.1002/jcb.23059	Adiponectin increases MMP-3 expression in human chondrocytes through AdipoR1 signaling pathway.	Articular adipose tissue is a ubiquitous component of human joints, and adiponectin is a protein hormone secreted predominantly by differentiated adipocytes and involved in energy homeostasis. The adiponectin is significantly higher in synovial fluid of patients with osteoarthritis and rheumatoid arthritis. Matrix metalloproteinases (MMP)-3 may contribute to the breakdown of articular cartilage d…	Adiponectin, which is significantly elevated in the synovial fluid of rheumatoid arthritis patients, promotes the secretion of MMP-3 in human chondrocytes through the AdipoR1 receptor, activating p38 and AMPK pathways that contribute to cartilage destruction during arthritis (Rheumatoid Arthritis' --+> 'ADIPOR1').	disease	Gene	Rheumatoid Arthritis	ADIPOR1	1	Regulation: Rheumatoid Arthritis --+> ADIPOR1
Rheumatoid Arthritis	RORC	2020	8	32973810	PMC7461876	Critical Role of AdipoR1 in Regulating Th17 Cell Differentiation Through Modulation of HIF-1α-Dependent Glycolysis.	AdipoR1 deficiency inhibits Th17 cell differentiation by down-regulating RORC expression, potentially ameliorating joint inflammation in rheumatoid arthritis.	AdipoR1 deficiency inhibits Th17 cell differentiation by down-regulating RORC expression, potentially ameliorating joint inflammation in rheumatoid arthritis (Rheumatoid Arthritis' ---| 'RORC).	disease	Gene	Rheumatoid Arthritis	RORC	-1	Regulation: Rheumatoid Arthritis ---| RORC
[truncated: 13,112 more rows]

## Sheet: Supplementary Table 3
Entity1 Name	Entity2 Name	PubYear	PubMonth	PMID	DOI	Title	SPD	Sentence	entity1	entity2	Effect	Relation Name	Entity2Type
[truncated: 16,096 more rows]

## Sheet: Supplementary Table 4
Entity1 Name	Entity2 Name	PubYear	PubMonth	PMID	DOI	Title	SPD	Sentence	Entity1Type	Entity2Type	entity1	entity2	Effect	Relation Name
[truncated: 16,246 more rows]

## Sheet: Supplementary Table 5
start	target	#ref	#_0	#_1	#_-1	polarity	q-value1	sentences	edgeColor	p-value	p-value1	q-value	length of sentences	paths	PureAI Summary	Path Summary	Advanced Summary
[truncated: 10 more rows]
